# Supplementary material for: An integrated respiratory microbial gene catalogue to better understand the microbial aetiology of Mycoplasma pneumoniae pneumonia
Source: Gigascience. 2019 Jul 31;8(8):giz093. doi: 10.1093/gigascience/giz093 (PMC6669060; doi:10.1093/gigascience/giz093)
Supplement: giz093_Supplemental_Files [file giz093_supplemental_files.zip › Supplementary Table 1.xlsx]

## Sheet: Additional file 1
Healthy(H)/ Pneumonia(P)	Sample ID	OP	NP	Lung	Gender	Age(Years)	Delivery mode	Feed pattern	Antibiotic exposure in one month before sampling	Family history of allergy	History of pneumonia	Asthma	Cough	Wheezing	Lung consolidation, atelectasis, infiltration	Hospitalization duration (Days)	Fever duration (Days)	Fever Peak (℃)	CRP(mg/l)	PCT(ng/ml)	Eosinophils(%)	BALF Sampling timepoint (the day after hospitalization)	Pathogen detection using BALF	Antibiotics treatment
P	P1	020K	020B	-	Female	1.33333	Cesarean section	Breast feed	-	-	-	-	Y	-	Y	7	4	38	2.3	0.02	1.7	6	Unknown	Erythromycin
P	P2	021K	021B	-	Male	4.41667	Vaginally born	Breast feed	-	-	-	-	Y	-	Y	7	6	39.8	22.1	0.03	0.1	3	Mycoplasma pneumoniae+Haemophilus influenzae	Sulbactam Sodium Amoxicillin Sodium + Azithromycin
P	P3	022K	022B	s2792	Male	0.183333	Vaginally born	Breast feed	-	-	-	-	Y	-	Y	12	0	-	<0.499	0.02	1.4	6	RSV	Ceftriaxone Sodium
P	P4	023K	-	s2793	Male	6.5	Cesarean section	Breast feed	-	-	-	-	Y	-	Y	4	1	38.2	7.9	0.09	0	3	Mycoplasma pneumoniae	Erythromycin + Ceftriaxone Sodium
P	P5	024K	-	s2794	Female	0.833333	Vaginally born	Breast feed	-	-	-	-	Y	-	Y	9	15	39	2.9	0.45	0.1	4	Haemophilus parainfluenzae	Fusidic acid
P	P6	025K	025B	-	Male	0.583333	Vaginally born	Breast feed	-	-	-	-	Y	Y	Y	6	1	39	0.5	0.02	6	4	CMV+RSV+Haemophilus parainfluenzae	Amoxicillin + Erythromycin
P	P7	026K	-	-	Male	0.5	Vaginally born	Milk feed	-	-	-	-	Y	Y	Y	9	0	-	2.6	0.01	0.3	9	Mycoplasma pneumoniae+RSV	Cefoperazone Sodium and Sulbactam Sodium + Erythromycin
P	P8	027K	027B	-	Male	1.75	Vaginally born	Milk feed	-	-	-	-	Y	-	Y	11	30	39	11.7	0.08	0.2	5	Mycoplasma pneumoniae+RSV	Azithromycin + Cefoperazone Sodium and Sulbactam Sodium + Sulbactam Sodium Amoxicillin Sodium
P	P9	028K	028B	-	Male	6.83333	Vaginally born	Breast feed	-	-	-	-	Y	-	Y	8	10	39.8	35.8	0.05	0.8	4	Mycoplasma pneumoniae	Azithromycin
P	P10	029K	029B	-	Male	1.83333	Cesarean section	Breast feed + Milk feed	-	-	-	-	Y	-	Y	7	12	39.5	8.1	0.03	0.9	3	Mycoplasma pneumoniae	Azithromycin
P	P11	030K	030B	s2802	Male	6.75	Vaginally born	Breast feed	-	-	-	-	Y	-	Y	6	14	40	93.7	0.02	0.3	2	Mycoplasma pneumoniae	Azithromycin
P	P12	031K	-	s2803	Female	4.33333	Cesarean section	Milk feed	-	-	-	-	Y	Y	Y	11	20	39	47.1	0.12	0	4	Mycoplasma pneumoniae	Cefoperazone Sodium and Sulbactam Sodium + Erythromycin
P	P13	032K	-	s2804	Female	8.66667	Cesarean section	Milk feed	-	-	-	-	Y	-	Y	16	21	40	39.2	0.02	8.8	6	Mycoplasma pneumoniae	Cefoperazone Sodium and Sulbactam Sodium + Erythromycin + Azithromycin
P	P14	035K	-	s2806	Male	0.333333	Vaginally born	Breast feed	-	-	-	-	Y	Y	Y	23	10	37.8	1.6	0.97	5.2	7	Haemophilus influenzae	Sulbactam Sodium Amoxicillin Sodium + Cefoperazone Sodium and Sulbactam Sodium + Vancomycin
P	P15	036K	036B	s2807	Male	9.5	Vaginally born	Milk feed	-	-	-	-	Y	-	Y	5	10	40.5	14.2	0.03	0.7	4	Mycoplasma pneumoniae	Erythromycin
P	P16	037K	037B	-	Male	0.5	Vaginally born	Milk feed	-	-	-	-	Y	Y	Y	4	0	-	<0.499	0.07	1.6	4	Mycoplasma pneumoniae	Ceftriaxone Sodium + Mezlocillin
P	P17	038K	-	s2809	Male	10.8333	Vaginally born	Milk feed	-	-	-	-	Y	-	Y	7	0	-	<0.499	0.01	6.1	4	Haemophilus influenzae	Azithromycin + Sulbactam Sodium Amoxicillin Sodium
P	P18	039K	-	s2810	Male	4.41667	Vaginally born	Breast feed	-	-	-	-	Y	-	Y	5	11	38.9	2	0.03	2.9	4	Mycoplasma pneumoniae	Azithromycin
P	P19	040K	040B	s2811	Female	1.25	Vaginally born	Breast feed	-	-	-	-	Y	Y	Y	17	0	-	2.1	0.19	0.9	2	Streptococcus pneumoniae	Ceftriaxone Sodium + Vancomycin + Cefixime
P	P20	041K	041B	-	Male	1.66667	Vaginally born	Milk feed	-	-	-	-	Y	-	Y	2	0	-	4.3	0.02	3.6	2	Unknown	No antibiotics
P	P21	044K	044B	s2813	Female	9.58333	Vaginally born	Breast feed	-	-	-	-	Y	-	Y	10	15	40.2	48.7	0.08	0.5	4	Mycoplasma pneumoniae	Cefoperazone Sodium and Sulbactam Sodium + Azithromycin
P	P22	045K	045B	-	Male	0.416667	Vaginally born	Milk feed	-	-	-	-	Y	Y	Y	8	0	-	<0.499	0.02	0.4	4	Streptococcus pneumoniae	Sulbactam Sodium Amoxicillin Sodium
P	P23	046K	046B	s2815	Female	4.33333	Vaginally born	Breast feed	-	-	-	-	Y	-	Y	8	17	42	30	0.02	0.7	4	Mycoplasma pneumoniae	Azithromycin + Vancomycin + Mezlocillin Sodium and Sulbactam Sodium
P	P24	048K	-	s2818	Male	0.75	Vaginally born	Breast feed	-	-	-	-	Y	-	Y	8	24	40.5	58.3	0.23	3.6	3	Mycoplasma pneumoniae	Piperacillin Sodium and Tazobactam Sodium + Sulfamethoxazole + Voriconazole + Azithromycin
P	P25	049K	049B	-	Female	2.25	Cesarean section	Milk feed	-	-	-	-	Y	-	Y	12	12	40	13.6	0.04	0	6	Mycoplasma pneumoniae	Amoxicillin and Clavulanate Potassium + Erythromycin + Sulbactam Sodium Amoxicillin Sodium
P	P26	050K	050B	s2820	Female	4.41667	Cesarean section	Breast feed	-	-	-	-	Y	-	Y	9	10	40	101.7	0.09	2.9	5	Mycoplasma pneumoniae	Sulbactam Sodium Amoxicillin Sodium + Azithromycin
P	P27	051K	-	s2821	Male	0.333333	Vaginally born	Breast feed + Milk feed	-	-	Y	-	Y	-	Y	9	7	38.4	11	0.03	0.5	4	Mycoplasma pneumoniae+Staphylococcus aureus	Erythromycin + Azithromycin
P	P28	052K	052B	s2822	Female	1.41667	Cesarean section	Breast feed	-	-	-	-	Y	-	Y	7	0	-	5.7	0.03	5.7	4	Mycoplasma pneumoniae	Sulbactam Sodium Amoxicillin Sodium
P	P29	053K	053B	-	Female	4.16667	Vaginally born	Breast feed	-	-	-	-	-	-	Y	10	3	-	<0.499	0.03	0.16	6	Mycoplasma pneumoniae	Mezlocillin Sodium and Sulbactam Sodium
P	P30	054K	-	s2824	Female	0.333333	Cesarean section	Milk feed	-	-	-	-	Y	Y	Y	15	0	-	<0.499	0.03	3.8	8	RSV+Haemophilus influenzae	Sulbactam Sodium Amoxicillin Sodium + Azithromycin
P	P31	055K	055B	-	Female	3.91667	Vaginally born	Breast feed	-	-	-	-	Y	-	Y	9	4	38.5	25.8	0.02	0.38	5	Mycoplasma pneumoniae	Ceftriaxone Sodium + Azithromycin
P	P32	056K	056B	-	Female	1.91667	Vaginally born	Breast feed	-	-	Y	-	-	-	Y	16	30	38.8	<0.499	0.06	0.8	10	Mycoplasma pneumoniae	Cefuroxime + Cefoperazone Sodium and Sulbactam Sodium + Acyclovir
P	P33	057K	-	s2827	Male	10.5	Vaginally born	Breast feed	-	-	-	-	Y	-	Y	8	0	-	35.9	0.04	1.7	4	Mycoplasma pneumoniae	Cefprozil + Azithromycin + Cefoperazone Sodium and Sulbactam Sodium
P	P34	058K	058B	-	Male	7.66667	Cesarean section	Breast feed	-	-	-	-	Y	-	Y	7	0	-	<0.499	0.03	9.2	3	Unknown	Azithromycin
P	P35	059K	-	s2829	Male	6.58333	Vaginally born	Breast feed + Milk feed	-	-	-	-	Y	-	Y	11	7	40.5	10.2	0.02	0.9	9	Mycoplasma pneumoniae	Azithromycin
P	P36	060K	-	s2830	Male	3.41667	Cesarean section	Milk feed	-	-	Y	-	Y	-	Y	37	30	39.9	121.2	0.42	0.2	7	Mycoplasma pneumoniae	Erythromycin + Ceftriaxone Sodium + Meropenem + Piperacillin Sodium and Tazobactam Sodium + Cefixime + Sulbactam Sodium Amoxicillin Sodium + Azithromycin + Oseltamivir
P	P37	061K	-	s2831	Female	8.33333	Cesarean section	Breast feed	-	-	-	-	Y	-	Y	7	16	39	43.1	0.15	3.6	4	Mycoplasma pneumoniae	Erythromycin
P	P38	062K	062B	-	Male	1.75	Vaginally born	Breast feed	-	-	Y	-	Y	Y	Y	11	8	40	2.6	0.01	0	7	Mycoplasma pneumoniae+Streptococcus pneumoniae	Erythromycin + Piperacillin Sodium and Tazobactam Sodium + Acyclovir
P	P39	063K	-	-	Male	1.33333	Vaginally born	Breast feed	-	-	Y	-	Y	-	Y	10	7	38	9	0.05	6.1	6	Mycoplasma pneumoniae	Erythromycin + Sulbactam Sodium Amoxicillin Sodium + Azithromycin
P	P40	064K	-	s2835	Male	0.416667	Cesarean section	Breast feed + Milk feed	-	-	-	-	Y	Y	Y	10	0	-	1.3	0.41	0	9	Mycoplasma pneumoniae+Streptococcus pneumoniae	Erythromycin Estolate
P	P41	065K	065B	s2836	Male	1.33333	Cesarean section	Breast feed	-	-	-	-	Y	-	Y	11	20	39	6.8	0.13	2.3	10	Mycoplasma pneumoniae	Erythromycin + Azithromycin + Cefoperazone Sodium and Sulbactam Sodium
P	P42	066K	-	s2837	Male	0.666667	Cesarean section	Breast feed	-	Y	Y	-	Y	Y	Y	9	0	-	12.8	0.06	0.1	5	Mycoplasma pneumoniae+Streptococcus pneumoniae	Sulbactam Sodium Amoxicillin Sodium + Amoxicillin and Clavulanate Potassium
P	P43	067K	-	s2839	Male	2.66667	Vaginally born	Breast feed	-	-	-	-	Y	Y	Y	21	0	-	<0.499	0.05	1.1	4	Mycoplasma pneumoniae	Azithromycin
P	P44	068K	-	-	Male	4.25	Vaginally born	Breast feed	-	-	-	-	-	-	Y	10	11	39.9	15.7	0.12	13	3	Mycoplasma pneumoniae	Azithromycin + Acyclovir
P	P45	069K	-	s2841	Female	0.833333	Cesarean section	Milk feed	-	-	-	-	-	-	Y	13	12	-	16.9	0.51	4	12	Unknown	Cefoperazone Sodium and Sulbactam Sodium + Piperacillin Sodium and Tazobactam Sodium
P	P46	070K	-	s2842	Male	4.33333	Cesarean section	Breast feed + Milk feed	-	-	Y	-	Y	-	Y	13	5	40.2	17.7	0.15	0	9	Mycoplasma pneumoniae	Ceftriaxone Sodium + Sulbactam Sodium Amoxicillin Sodium + Cefoperazone Sodium and Sulbactam Sodium + Azithromycin
P	P47	071K	-	s2843	Female	11.9167	Vaginally born	Breast feed + Milk feed	-	-	Y	-	Y	-	Y	15	0	-	0.9	0.03	0.4	3	Mycoplasma pneumoniae+Streptococcus pneumoniae	Ceftriaxone Sodium
P	P48	072K	072B	s2844	Female	12.6667	Vaginally born	Breast feed	-	-	-	-	Y	-	Y	8	0	-	<0.499	0.03	2.1	3	Unknown	Sulbactam Sodium Amoxicillin Sodium
P	P49	073K	073B	s2845	Male	0.416667	Cesarean section	Breast feed	-	-	-	-	Y	Y	Y	8	0	-	7.6	0.09	2.8	6	Mycoplasma pneumoniae	Sulbactam Sodium Amoxicillin Sodium
P	P50	074K	074B	-	Male	4.91667	Cesarean section	Breast feed	-	-	-	-	Y	-	Y	4	0	-	2.7	0.03	2.3	4	Unknown	Cephalosporins + Azithromycin
P	P51	075K	-	s2847	Male	3.91667	Cesarean section	Breast feed	-	-	-	-	Y	-	Y	9	0	-	<0.499	0.05	7.7	3	Mycoplasma pneumoniae	Sulbactam Sodium Amoxicillin Sodium
P	P52	076K	-	s2848	Male	7.58333	Cesarean section	Breast feed	-	-	-	-	Y	-	Y	9	13	38.9	13.6	0.03	8.4	6	Mycoplasma pneumoniae	Erythromycin
P	P53	077K	-	s2849	Male	1.16667	Cesarean section	Breast feed	-	-	-	-	Y	Y	Y	7	0	-	<0.499	0.11	2.9	4	Mycoplasma pneumoniae+Enterobacter cloacae	Erythromycin + Sulbactam Sodium Amoxicillin Sodium + Azithromycin
P	P54	078K	078B	-	Male	4.83333	Cesarean section	Breast feed	-	-	Y	-	Y	-	Y	5	0	-	<0.499	0.21	4.6	4	Moraxella catarrhalis	No antibiotics
P	P55	079K	-	s2852	Male	0.5	Cesarean section	Breast feed + Milk feed	-	-	-	-	Y	Y	Y	5	0	-	<0.499	0.02	1.6	3	Unknown	Sulbactam Sodium Amoxicillin Sodium
P	P56	080K	-	s2853	Male	1.16667	Cesarean section	Breast feed	-	-	-	-	Y	-	Y	19	13	39.5	123.8	1.78	0.5	8	Unknown	Ceftriaxone Sodium + Vancomycin
P	P57	081K	-	s2854	Male	3.5	Vaginally born	Breast feed	-	-	Y	-	Y	-	Y	10	8	40.1	25.4	0.11	0.5	5	Mycoplasma pneumoniae+Staphylococcus haemolyticus	Erythromycin + Azithromycin
P	P58	082K	082B	-	Male	2.91667	Cesarean section	Breast feed	-	-	Y	-	Y	-	Y	12	3	39.7	35.6	0.05	1.2	9	Unknown	Erythromycin + Ceftriaxone Sodium
P	P59	083K	083B	-	Male	2.83333	Vaginally born	Milk feed	-	-	-	-	Y	Y	Y	5	20	39.8	36.9	0.39	0.3	3	Mycoplasma pneumoniae+AdV	Cefoperazone Sodium and Sulbactam Sodium + Erythromycin
P	P60	084K	-	s2857	Male	2.91667	Vaginally born	Breast feed	-	-	-	-	Y	-	Y	12	15	40.6	53.42	0.448	2.4	4	Mycoplasma pneumoniae	Cefoperazone Sodium and Sulbactam Sodium + Erythromycin + Azithromycin
P	P61	085K	085B	-	Male	0.916667	Vaginally born	Milk feed	-	-	-	-	Y	Y	Y	8	2	38.7	6	0.03	0.1	6	Mycoplasma pneumoniae+Haemophilus influenzae	Cefuroxime
P	P62	086K	086B	-	Male	10.1667	Vaginally born	Breast feed + Milk feed	-	-	-	-	Y	-	Y	5	0	-	14.2	0.03	2.2	5	Unknown	Cefixime
P	P63	087K	-	-	Male	1.83333	Vaginally born	Breast feed	-	-	-	-	Y	Y	Y	13	14	39.4	<0.499	0.02	0.3	6	EBV	Cephalosporins + Erythromycin
P	P64	-	088B	-	Female	5.16667	Vaginally born	Breast feed	-	-	-	-	Y	-	Y	17	8	39.5	53	0.04	1.4	15	Mycoplasma pneumoniae	Sulbactam Sodium Amoxicillin Sodium + Cefoperazone Sodium and Sulbactam Sodium + Acyclovir
P	P65	089K	-	s2863	Female	10.5	Vaginally born	Milk feed	-	-	-	-	Y	-	Y	13	15	41	0.8	0.03	7.7	4	Mycoplasma pneumoniae	Azithromycin + Sulbactam Sodium Amoxicillin Sodium
P	P66	090K	090B	-	Female	1.75	Cesarean section	Breast feed	-	-	-	-	Y	-	Y	12	18	38.9	<0.499	0.03	0.7	11	Mycoplasma pneumoniae	Erythromycin + Amoxicillin and Clavulanate Potassium + Azithromycin
P	P67	091K	091B	s2867	Male	5.33333	Vaginally born	Breast feed	-	-	-	-	Y	-	Y	7	0	-	<0.499	0.09	4.4	2	Mycoplasma pneumoniae	Azithromycin + Mezlocillin
P	P68	092K	-	-	Male	2.58333	Vaginally born	Breast feed	-	-	-	-	Y	Y	Y	5	0	-	<0.499	0.07	3.5	5	Unknown	Erythromycin + Azithromycin
P	P69	093K	-	s2869	Male	10.5833	Vaginally born	Breast feed	-	-	Y	-	Y	-	Y	5	2	38.4	23.7	0.02	0.8	3	Unknown	Sulbactam Sodium Amoxicillin Sodium
P	P70	095K	095B	-	Female	4	Vaginally born	Breast feed	-	-	-	-	Y	-	Y	8	0	-	<0.499	0.02	4.1	3	Mycoplasma pneumoniae	Sulbactam Sodium Amoxicillin Sodium + Azithromycin
P	P71	096K	096B	s2871	Female	3.75	Cesarean section	Breast feed + Milk feed	-	-	Y	-	Y	-	Y	16	14	40.4	39.3	0.02	2.9	4	Mycoplasma pneumoniae	Azithromycin
P	P72	097K	097B	-	Male	7	Cesarean section	Breast feed	-	-	-	-	Y	-	Y	6	9	39.3	3.2	0.05	0.1	4	Mycoplasma pneumoniae	Azithromycin
P	P73	098K	098B	s2874	Male	0.666667	Vaginally born	Breast feed + Milk feed	-	-	-	-	Y	-	Y	5	0	-	<0.499	0.04	0.6	4	Mycoplasma pneumoniae	Azithromycin
P	P74	099K	099B	s2875	Male	0.833333	Vaginally born	Breast feed	-	-	Y	-	Y	-	Y	9	0	-	<0.499	0.04	1	4	RSV	Sulbactam Sodium Amoxicillin Sodium
P	P75	100K	100B	s2876	Female	2	Cesarean section	Breast feed + Milk feed	-	-	-	-	Y	-	Y	6	0	-	<0.499	0.03	1.5	5	Mycoplasma pneumoniae+Streptococcus pneumoniae	Amoxicillin and Clavulanate Potassium
P	P76	101K	101B	s2878	Male	0.333333	Vaginally born	Breast feed + Milk feed	-	-	-	-	Y	Y	Y	7	0	-	28.6	0.31	2.3	4	Streptococcus pneumoniae	Sulbactam Sodium Amoxicillin Sodium
H	W050-KY	√	-	-	Male	0.1	Vaginally born	Breast+Milk feed	-	-	-	-	-	-	-	-	-	-	NA	NA	NA	NA	NA	NA
H	W055-KY	√	-	-	Female	0.3	Vaginally born	Breast+Milk feed	-	-	-	-	-	-	-	-	-	-	NA	NA	NA	NA	NA	NA
H	80060176	√	-	-	Female	0.333333	Cesarean section	Breast feed	-	-	-	-	-	-	-	-	-	-	NA	NA	NA	NA	NA	NA
H	80060180	√	-	-	Female	0.666667	Vaginally born	Breast feed	-	-	-	-	-	-	-	-	-	-	NA	NA	NA	NA	NA	NA
H	T040-KY	√	-	-	Female	1	Cesarean section	Breast feed	-	-	-	-	-	-	-	-	-	-	NA	NA	NA	NA	NA	NA
H	W043-KY	√	-	-	Male	1.2	Vaginally born	Breast+Milk feed	-	-	-	-	-	-	-	-	-	-	NA	NA	NA	NA	NA	NA
H	80060209	√	-	-	Female	1.33333	Vaginally born	Breast+Milk feed	-	-	-	-	-	-	-	-	-	-	NA	NA	NA	NA	NA	NA
H	80060184	√	-	-	Female	1.41667	Vaginally born	Breast feed	-	-	-	-	-	-	-	-	-	-	NA	NA	NA	NA	NA	NA
H	T029-KY	√	-	-	Male	1.6	Cesarean section	Breast feed	-	-	-	-	-	-	-	-	-	-	NA	NA	NA	NA	NA	NA
H	80060034	√	-	-	Male	1.66667	Vaginally born	Breast feed	-	-	-	-	-	-	-	-	-	-	NA	NA	NA	NA	NA	NA
H	80060229	√	-	-	Male	2.25	Cesarean section	Breast feed	-	-	-	-	-	-	-	-	-	-	NA	NA	NA	NA	NA	NA
H	W065-KY	√	-	-	Female	2.6	Vaginally born	Breast+Milk feed	-	-	-	-	-	-	-	-	-	-	NA	NA	NA	NA	NA	NA
H	80060041	√	-	-	Female	2.66667	Vaginally born	Breast feed	-	-	-	-	-	-	-	-	-	-	NA	NA	NA	NA	NA	NA
H	80060270	√	-	-	Female	2.75	Cesarean section	Breast+Milk feed	-	-	-	-	-	-	-	-	-	-	NA	NA	NA	NA	NA	NA
H	80060187	√	-	-	Male	3.08333	Cesarean section	Breast+Milk feed	-	-	-	-	-	-	-	-	-	-	NA	NA	NA	NA	NA	NA
H	80060195	√	-	-	Male	3.08333	Vaginally born	Breast+Milk feed	-	-	-	-	-	-	-	-	-	-	NA	NA	NA	NA	NA	NA
H	80060224	√	-	-	Male	3.08333	Cesarean section	Milk feed	-	-	-	-	-	-	-	-	-	-	NA	NA	NA	NA	NA	NA
H	80060302	√	-	-	Male	3.08333	Vaginally born	Breast+Milk feed	-	-	-	-	-	-	-	-	-	-	NA	NA	NA	NA	NA	NA
H	80060183	√	-	-	Male	3.16667	Vaginally born	Breast feed	-	-	-	-	-	-	-	-	-	-	NA	NA	NA	NA	NA	NA
H	80060192	√	-	-	Male	3.25	Vaginally born	Milk feed	-	-	-	-	-	-	-	-	-	-	NA	NA	NA	NA	NA	NA
H	80060196	√	-	-	Male	3.25	Cesarean section	Breast+Milk feed	-	-	-	-	-	-	-	-	-	-	NA	NA	NA	NA	NA	NA
H	80060303	√	-	-	Male	3.25	Cesarean section	Breast feed	-	-	-	-	-	-	-	-	-	-	NA	NA	NA	NA	NA	NA
H	80060019	√	-	-	Female	3.33333	Vaginally born	Breast feed	-	-	-	-	-	-	-	-	-	-	NA	NA	NA	NA	NA	NA
H	80060106	√	-	-	Male	3.33333	Vaginally born	Milk feed	-	-	-	-	-	-	-	-	-	-	NA	NA	NA	NA	NA	NA
H	80060189	√	-	-	Male	3.33333	Vaginally born	Breast feed	-	-	-	-	-	-	-	-	-	-	NA	NA	NA	NA	NA	NA
H	80060286	√	-	-	Male	3.33333	Vaginally born	Breast feed	-	-	-	-	-	-	-	-	-	-	NA	NA	NA	NA	NA	NA
H	80060298	√	-	-	Male	3.41667	Vaginally born	Breast feed	-	-	-	-	-	-	-	-	-	-	NA	NA	NA	NA	NA	NA
H	80060216	√	-	-	Female	3.5	Vaginally born	Breast feed	-	-	-	-	-	-	-	-	-	-	NA	NA	NA	NA	NA	NA
H	80060032	√	-	-	Male	3.5	Vaginally born	Breast feed	-	-	-	-	-	-	-	-	-	-	NA	NA	NA	NA	NA	NA
H	80060037	√	-	-	Male	3.5	Cesarean section	Breast+Milk feed	-	-	-	-	-	-	-	-	-	-	NA	NA	NA	NA	NA	NA
H	80060097	√	-	-	Male	3.5	Cesarean section	Breast+Milk feed	-	-	-	-	-	-	-	-	-	-	NA	NA	NA	NA	NA	NA
H	80060279	√	-	-	Male	3.5	Vaginally born	Breast feed	-	-	-	-	-	-	-	-	-	-	NA	NA	NA	NA	NA	NA
H	80060035	√	-	-	Male	3.58333	Vaginally born	Breast feed	-	-	-	-	-	-	-	-	-	-	NA	NA	NA	NA	NA	NA
H	80060285	√	-	-	Male	3.58333	Cesarean section	Breast feed	-	-	-	-	-	-	-	-	-	-	NA	NA	NA	NA	NA	NA
H	80060039	√	-	-	Male	3.66667	Vaginally born	Breast feed	-	-	-	-	-	-	-	-	-	-	NA	NA	NA	NA	NA	NA
H	80060061	√	-	-	Male	3.66667	Cesarean section	Breast feed	-	-	-	-	-	-	-	-	-	-	NA	NA	NA	NA	NA	NA
H	80060093	√	-	-	Male	3.66667	Cesarean section	Breast feed	-	-	-	-	-	-	-	-	-	-	NA	NA	NA	NA	NA	NA
H	80060292	√	-	-	Male	3.66667	Vaginally born	Breast feed	-	-	-	-	-	-	-	-	-	-	NA	NA	NA	NA	NA	NA
H	80060326	√	-	-	Male	3.66667	Vaginally born	Breast feed	-	-	-	-	-	-	-	-	-	-	NA	NA	NA	NA	NA	NA
H	80060141	√	-	-	Female	3.75	Cesarean section	Breast feed	-	-	-	-	-	-	-	-	-	-	NA	NA	NA	NA	NA	NA
H	80060244	√	-	-	Female	3.75	Cesarean section	Breast feed	-	-	-	-	-	-	-	-	-	-	NA	NA	NA	NA	NA	NA
H	80060073	√	-	-	Male	3.75	Vaginally born	Breast+Milk feed	-	-	-	-	-	-	-	-	-	-	NA	NA	NA	NA	NA	NA
H	80060221	√	-	-	Male	3.75	Cesarean section	Milk feed	-	-	-	-	-	-	-	-	-	-	NA	NA	NA	NA	NA	NA
H	80060246	√	-	-	Male	3.75	Vaginally born	Breast feed	-	-	-	-	-	-	-	-	-	-	NA	NA	NA	NA	NA	NA
H	80060280	√	-	-	Male	3.75	Vaginally born	Breast feed	-	-	-	-	-	-	-	-	-	-	NA	NA	NA	NA	NA	NA
H	80060301	√	-	-	Male	3.75	Cesarean section	Breast+Milk feed	-	-	-	-	-	-	-	-	-	-	NA	NA	NA	NA	NA	NA
H	80060179	√	-	-	Female	3.91667	Cesarean section	Milk feed	-	-	-	-	-	-	-	-	-	-	NA	NA	NA	NA	NA	NA
H	80060236	√	-	-	Female	3.91667	Cesarean section	Milk feed	-	-	-	-	-	-	-	-	-	-	NA	NA	NA	NA	NA	NA
H	80060308	√	-	-	Female	3.91667	Vaginally born	Milk feed	-	-	-	-	-	-	-	-	-	-	NA	NA	NA	NA	NA	NA
H	80060309	√	-	-	Female	3.91667	Vaginally born	Breast+Milk feed	-	-	-	-	-	-	-	-	-	-	NA	NA	NA	NA	NA	NA
H	80060131	√	-	-	Male	3.91667	Vaginally born	Breast feed	-	-	-	-	-	-	-	-	-	-	NA	NA	NA	NA	NA	NA
H	80060290	√	-	-	Male	3.91667	Vaginally born	Milk feed	-	-	-	-	-	-	-	-	-	-	NA	NA	NA	NA	NA	NA
H	80060015	√	-	-	Female	4	Cesarean section	Breast feed	-	-	-	-	-	-	-	-	-	-	NA	NA	NA	NA	NA	NA
H	80060170	√	-	-	Female	4	Vaginally born	Breast feed	-	-	-	-	-	-	-	-	-	-	NA	NA	NA	NA	NA	NA
H	80060241	√	-	-	Female	4	Vaginally born	Milk feed	-	-	-	-	-	-	-	-	-	-	NA	NA	NA	NA	NA	NA
H	80060296	√	-	-	Female	4	Vaginally born	Breast+Milk feed	-	-	-	-	-	-	-	-	-	-	NA	NA	NA	NA	NA	NA
H	80060227	√	-	-	Male	4	Vaginally born	Breast+Milk feed	-	-	-	-	-	-	-	-	-	-	NA	NA	NA	NA	NA	NA
H	80060239	√	-	-	Male	4	Vaginally born	Breast+Milk feed	-	-	-	-	-	-	-	-	-	-	NA	NA	NA	NA	NA	NA
H	80060242	√	-	-	Male	4	Cesarean section	Breast+Milk feed	-	-	-	-	-	-	-	-	-	-	NA	NA	NA	NA	NA	NA
H	80060042	√	-	-	Female	4.08333	Cesarean section	Breast+Milk feed	-	-	-	-	-	-	-	-	-	-	NA	NA	NA	NA	NA	NA
H	80060103	√	-	-	Female	4.08333	Cesarean section	Milk feed	-	-	-	-	-	-	-	-	-	-	NA	NA	NA	NA	NA	NA
H	80060171	√	-	-	Female	4.08333	Vaginally born	Breast+Milk feed	-	-	-	-	-	-	-	-	-	-	NA	NA	NA	NA	NA	NA
H	80060310	√	-	-	Female	4.08333	Cesarean section	Breast+Milk feed	-	-	-	-	-	-	-	-	-	-	NA	NA	NA	NA	NA	NA
H	80060070	√	-	-	Male	4.08333	Cesarean section	Breast+Milk feed	-	-	-	-	-	-	-	-	-	-	NA	NA	NA	NA	NA	NA
H	80060151	√	-	-	Male	4.08333	Vaginally born	Breast feed	-	-	-	-	-	-	-	-	-	-	NA	NA	NA	NA	NA	NA
H	80060249	√	-	-	Male	4.08333	Cesarean section	Breast feed	-	-	-	-	-	-	-	-	-	-	NA	NA	NA	NA	NA	NA
H	80060234	√	-	-	Female	4.16667	Vaginally born	Breast+Milk feed	-	-	-	-	-	-	-	-	-	-	NA	NA	NA	NA	NA	NA
H	80060277	√	-	-	Female	4.16667	Vaginally born	Breast feed	-	-	-	-	-	-	-	-	-	-	NA	NA	NA	NA	NA	NA
H	80060295	√	-	-	Female	4.16667	Cesarean section	Breast feed	-	-	-	-	-	-	-	-	-	-	NA	NA	NA	NA	NA	NA
H	80060321	√	-	-	Female	4.16667	Cesarean section	Breast feed	-	-	-	-	-	-	-	-	-	-	NA	NA	NA	NA	NA	NA
H	80060327	√	-	-	Female	4.16667	Vaginally born	Breast feed	-	-	-	-	-	-	-	-	-	-	NA	NA	NA	NA	NA	NA
H	80060010	√	-	-	Male	4.16667	Vaginally born	Breast feed	-	-	-	-	-	-	-	-	-	-	NA	NA	NA	NA	NA	NA
H	80060238	√	-	-	Male	4.16667	Vaginally born	Breast feed	-	-	-	-	-	-	-	-	-	-	NA	NA	NA	NA	NA	NA
H	80060040	√	-	-	Female	4.25	Vaginally born	Breast feed	-	-	-	-	-	-	-	-	-	-	NA	NA	NA	NA	NA	NA
H	80060049	√	-	-	Female	4.25	Vaginally born	Milk feed	-	-	-	-	-	-	-	-	-	-	NA	NA	NA	NA	NA	NA
H	80060063	√	-	-	Female	4.25	Vaginally born	Breast feed	-	-	-	-	-	-	-	-	-	-	NA	NA	NA	NA	NA	NA
H	80060087	√	-	-	Female	4.25	Cesarean section	Breast feed	-	-	-	-	-	-	-	-	-	-	NA	NA	NA	NA	NA	NA
H	80060278	√	-	-	Female	4.25	Vaginally born	Breast+Milk feed	-	-	-	-	-	-	-	-	-	-	NA	NA	NA	NA	NA	NA
H	80060330	√	-	-	Female	4.25	Cesarean section	Breast+Milk feed	-	-	-	-	-	-	-	-	-	-	NA	NA	NA	NA	NA	NA
H	80060048	√	-	-	Male	4.25	Cesarean section	Breast+Milk feed	-	-	-	-	-	-	-	-	-	-	NA	NA	NA	NA	NA	NA
H	80060012	√	-	-	Female	4.33333	Cesarean section	Milk feed	-	-	-	-	-	-	-	-	-	-	NA	NA	NA	NA	NA	NA
H	80060078	√	-	-	Female	4.33333	Vaginally born	Breast+Milk feed	-	-	-	-	-	-	-	-	-	-	NA	NA	NA	NA	NA	NA
H	80060152	√	-	-	Female	4.33333	Vaginally born	Breast+Milk feed	-	-	-	-	-	-	-	-	-	-	NA	NA	NA	NA	NA	NA
H	80060153	√	-	-	Female	4.33333	Cesarean section	Breast feed	-	-	-	-	-	-	-	-	-	-	NA	NA	NA	NA	NA	NA
H	80060156	√	-	-	Female	4.33333	Vaginally born	Breast feed	-	-	-	-	-	-	-	-	-	-	NA	NA	NA	NA	NA	NA
H	80060323	√	-	-	Female	4.33333	Cesarean section	Milk feed	-	-	-	-	-	-	-	-	-	-	NA	NA	NA	NA	NA	NA
H	80060057	√	-	-	Male	4.33333	Vaginally born	Breast+Milk feed	-	-	-	-	-	-	-	-	-	-	NA	NA	NA	NA	NA	NA
H	80060147	√	-	-	Male	4.33333	Cesarean section	Breast feed	-	-	-	-	-	-	-	-	-	-	NA	NA	NA	NA	NA	NA
H	W017-KY	√	-	-	Female	4.4	Cesarean section	Breast+Milk feed	-	-	-	-	-	-	-	-	-	-	NA	NA	NA	NA	NA	NA
H	80060018	√	-	-	Female	4.41667	Vaginally born	Breast+Milk feed	-	-	-	-	-	-	-	-	-	-	NA	NA	NA	NA	NA	NA
H	80060054	√	-	-	Female	4.41667	Cesarean section	Breast feed	-	-	-	-	-	-	-	-	-	-	NA	NA	NA	NA	NA	NA
H	80060191	√	-	-	Female	4.41667	Vaginally born	Milk feed	-	-	-	-	-	-	-	-	-	-	NA	NA	NA	NA	NA	NA
H	80060052	√	-	-	Male	4.41667	Cesarean section	Breast+Milk feed	-	-	-	-	-	-	-	-	-	-	NA	NA	NA	NA	NA	NA
H	80060148	√	-	-	Male	4.41667	Vaginally born	Breast feed	-	-	-	-	-	-	-	-	-	-	NA	NA	NA	NA	NA	NA
H	80060149	√	-	-	Female	4.5	Cesarean section	Breast feed	-	-	-	-	-	-	-	-	-	-	NA	NA	NA	NA	NA	NA
H	80060182	√	-	-	Female	4.5	Cesarean section	Breast feed	-	-	-	-	-	-	-	-	-	-	NA	NA	NA	NA	NA	NA
H	80060050	√	-	-	Male	4.5	Vaginally born	Breast feed	-	-	-	-	-	-	-	-	-	-	NA	NA	NA	NA	NA	NA
H	80060150	√	-	-	Male	4.5	Vaginally born	Breast+Milk feed	-	-	-	-	-	-	-	-	-	-	NA	NA	NA	NA	NA	NA
H	80060254	√	-	-	Female	4.58333	Vaginally born	Breast+Milk feed	-	-	-	-	-	-	-	-	-	-	NA	NA	NA	NA	NA	NA
H	80060256	√	-	-	Female	4.58333	Vaginally born	Breast feed	-	-	-	-	-	-	-	-	-	-	NA	NA	NA	NA	NA	NA
H	80060135	√	-	-	Male	4.58333	Vaginally born	Breast+Milk feed	-	-	-	-	-	-	-	-	-	-	NA	NA	NA	NA	NA	NA
H	80060258	√	-	-	Male	4.58333	Cesarean section	Breast feed	-	-	-	-	-	-	-	-	-	-	NA	NA	NA	NA	NA	NA
H	80060088	√	-	-	Female	4.66667	Vaginally born	Milk feed	-	-	-	-	-	-	-	-	-	-	NA	NA	NA	NA	NA	NA
H	80060235	√	-	-	Female	4.66667	Vaginally born	Breast feed	-	-	-	-	-	-	-	-	-	-	NA	NA	NA	NA	NA	NA
H	80060288	√	-	-	Female	4.66667	Cesarean section	Breast+Milk feed	-	-	-	-	-	-	-	-	-	-	NA	NA	NA	NA	NA	NA
H	80060259	√	-	-	Female	4.75	Vaginally born	Breast feed	-	-	-	-	-	-	-	-	-	-	NA	NA	NA	NA	NA	NA
H	80060261	√	-	-	Female	4.75	Vaginally born	Breast feed	-	-	-	-	-	-	-	-	-	-	NA	NA	NA	NA	NA	NA
H	80060314	√	-	-	Male	4.75	Vaginally born	Breast+Milk feed	-	-	-	-	-	-	-	-	-	-	NA	NA	NA	NA	NA	NA
H	80060271	√	-	-	Female	4.91667	Vaginally born	Breast feed	-	-	-	-	-	-	-	-	-	-	NA	NA	NA	NA	NA	NA
H	80060297	√	-	-	Female	4.91667	Vaginally born	Breast feed	-	-	-	-	-	-	-	-	-	-	NA	NA	NA	NA	NA	NA
H	80060157	√	-	-	Female	5	Vaginally born	Milk feed	-	-	-	-	-	-	-	-	-	-	NA	NA	NA	NA	NA	NA
H	80060011	√	-	-	Male	5	Cesarean section	Breast feed	-	-	-	-	-	-	-	-	-	-	NA	NA	NA	NA	NA	NA
H	W027-KY	√	-	-	Male	5	Vaginally born	Breast feed	-	-	-	-	-	-	-	-	-	-	NA	NA	NA	NA	NA	NA
H	80060023	√	-	-	Female	5.08333	Vaginally born	Breast feed	-	-	-	-	-	-	-	-	-	-	NA	NA	NA	NA	NA	NA
H	80060162	√	-	-	Female	5.08333	Cesarean section	Breast+Milk feed	-	-	-	-	-	-	-	-	-	-	NA	NA	NA	NA	NA	NA
H	80060263	√	-	-	Female	5.08333	Vaginally born	Breast+Milk feed	-	-	-	-	-	-	-	-	-	-	NA	NA	NA	NA	NA	NA
H	80060266	√	-	-	Female	5.08333	Vaginally born	Breast feed	-	-	-	-	-	-	-	-	-	-	NA	NA	NA	NA	NA	NA
H	80060028	√	-	-	Male	5.08333	Vaginally born	Breast feed	-	-	-	-	-	-	-	-	-	-	NA	NA	NA	NA	NA	NA
H	80060116	√	-	-	Male	5.08333	Cesarean section	Breast feed	-	-	-	-	-	-	-	-	-	-	NA	NA	NA	NA	NA	NA
H	80060219	√	-	-	Male	5.08333	Vaginally born	Breast feed	-	-	-	-	-	-	-	-	-	-	NA	NA	NA	NA	NA	NA
H	80060260	√	-	-	Male	5.08333	Vaginally born	Breast feed	-	-	-	-	-	-	-	-	-	-	NA	NA	NA	NA	NA	NA
H	80060021	√	-	-	Female	5.16667	Vaginally born	Breast+Milk feed	-	-	-	-	-	-	-	-	-	-	NA	NA	NA	NA	NA	NA
H	80060142	√	-	-	Female	5.16667	Cesarean section	Breast+Milk feed	-	-	-	-	-	-	-	-	-	-	NA	NA	NA	NA	NA	NA
H	80060161	√	-	-	Female	5.16667	Vaginally born	Breast+Milk feed	-	-	-	-	-	-	-	-	-	-	NA	NA	NA	NA	NA	NA
H	80060013	√	-	-	Male	5.25	Cesarean section	Breast+Milk feed	-	-	-	-	-	-	-	-	-	-	NA	NA	NA	NA	NA	NA
H	80060319	√	-	-	Male	5.25	Cesarean section	Breast+Milk feed	-	-	-	-	-	-	-	-	-	-	NA	NA	NA	NA	NA	NA
H	80060155	√	-	-	Female	5.33333	Cesarean section	Breast feed	-	-	-	-	-	-	-	-	-	-	NA	NA	NA	NA	NA	NA
H	80060306	√	-	-	Female	5.33333	Cesarean section	Breast feed	-	-	-	-	-	-	-	-	-	-	NA	NA	NA	NA	NA	NA
H	80060126	√	-	-	Male	5.33333	Cesarean section	Breast+Milk feed	-	-	-	-	-	-	-	-	-	-	NA	NA	NA	NA	NA	NA
H	80060208	√	-	-	Male	5.33333	Vaginally born	Breast feed	-	-	-	-	-	-	-	-	-	-	NA	NA	NA	NA	NA	NA
H	80060022	√	-	-	Female	5.41667	Vaginally born	Breast feed	-	-	-	-	-	-	-	-	-	-	NA	NA	NA	NA	NA	NA
H	80060029	√	-	-	Female	5.41667	Vaginally born	Breast+Milk feed	-	-	-	-	-	-	-	-	-	-	NA	NA	NA	NA	NA	NA
H	80060030	√	-	-	Female	5.41667	Vaginally born	Breast+Milk feed	-	-	-	-	-	-	-	-	-	-	NA	NA	NA	NA	NA	NA
H	80060217	√	-	-	Male	5.41667	Cesarean section	Breast feed	-	-	-	-	-	-	-	-	-	-	NA	NA	NA	NA	NA	NA
H	80060033	√	-	-	Male	5.5	Cesarean section	Breast feed	-	-	-	-	-	-	-	-	-	-	NA	NA	NA	NA	NA	NA
H	80060109	√	-	-	Male	5.5	Vaginally born	Breast+Milk feed	-	-	-	-	-	-	-	-	-	-	NA	NA	NA	NA	NA	NA
H	80060113	√	-	-	Male	5.5	Cesarean section	Milk feed	-	-	-	-	-	-	-	-	-	-	NA	NA	NA	NA	NA	NA
H	80060186	√	-	-	Male	5.5	Cesarean section	Breast+Milk feed	-	-	-	-	-	-	-	-	-	-	NA	NA	NA	NA	NA	NA
H	80060123	√	-	-	Female	5.58333	Vaginally born	Breast+Milk feed	-	-	-	-	-	-	-	-	-	-	NA	NA	NA	NA	NA	NA
H	80060210	√	-	-	Female	5.58333	Vaginally born	Breast+Milk feed	-	-	-	-	-	-	-	-	-	-	NA	NA	NA	NA	NA	NA
H	80060115	√	-	-	Male	5.58333	Vaginally born	Breast+Milk feed	-	-	-	-	-	-	-	-	-	-	NA	NA	NA	NA	NA	NA
H	80060128	√	-	-	Male	5.58333	Cesarean section	Breast feed	-	-	-	-	-	-	-	-	-	-	NA	NA	NA	NA	NA	NA
H	80060055	√	-	-	Female	5.66667	Cesarean section	Milk feed	-	-	-	-	-	-	-	-	-	-	NA	NA	NA	NA	NA	NA
H	80060220	√	-	-	Female	5.66667	Cesarean section	Breast feed	-	-	-	-	-	-	-	-	-	-	NA	NA	NA	NA	NA	NA
H	80060233	√	-	-	Female	5.75	Vaginally born	Breast feed	-	-	-	-	-	-	-	-	-	-	NA	NA	NA	NA	NA	NA
H	80060273	√	-	-	Female	5.75	Cesarean section	Breast+Milk feed	-	-	-	-	-	-	-	-	-	-	NA	NA	NA	NA	NA	NA
H	80060212	√	-	-	Male	5.75	Vaginally born	Breast feed	-	-	-	-	-	-	-	-	-	-	NA	NA	NA	NA	NA	NA
H	80060188	√	-	-	Female	5.91667	Vaginally born	Breast+Milk feed	-	-	-	-	-	-	-	-	-	-	NA	NA	NA	NA	NA	NA
H	80060267	√	-	-	Female	5.91667	Vaginally born	Breast feed	-	-	-	-	-	-	-	-	-	-	NA	NA	NA	NA	NA	NA
H	80060163	√	-	-	Male	5.91667	Cesarean section	Breast+Milk feed	-	-	-	-	-	-	-	-	-	-	NA	NA	NA	NA	NA	NA
H	80060268	√	-	-	Male	5.91667	Cesarean section	Milk feed	-	-	-	-	-	-	-	-	-	-	NA	NA	NA	NA	NA	NA
H	80060269	√	-	-	Male	5.91667	Cesarean section	Breast feed	-	-	-	-	-	-	-	-	-	-	NA	NA	NA	NA	NA	NA
H	80060127	√	-	-	Female	6	Vaginally born	Breast feed	-	-	-	-	-	-	-	-	-	-	NA	NA	NA	NA	NA	NA
H	80060133	√	-	-	Female	6	Vaginally born	Breast+Milk feed	-	-	-	-	-	-	-	-	-	-	NA	NA	NA	NA	NA	NA
H	80060125	√	-	-	Male	6	Vaginally born	Breast+Milk feed	-	-	-	-	-	-	-	-	-	-	NA	NA	NA	NA	NA	NA
H	80060165	√	-	-	Male	6	Cesarean section	Breast feed	-	-	-	-	-	-	-	-	-	-	NA	NA	NA	NA	NA	NA
H	80060001	√	-	-	Female	6.08333	Vaginally born	Breast feed	-	-	-	-	-	-	-	-	-	-	NA	NA	NA	NA	NA	NA
H	80060166	√	-	-	Female	6.08333	Vaginally born	Milk feed	-	-	-	-	-	-	-	-	-	-	NA	NA	NA	NA	NA	NA
H	80060193	√	-	-	Male	6.08333	Cesarean section	Breast+Milk feed	-	-	-	-	-	-	-	-	-	-	NA	NA	NA	NA	NA	NA
H	80060232	√	-	-	Female	6.16667	Vaginally born	Breast+Milk feed	-	-	-	-	-	-	-	-	-	-	NA	NA	NA	NA	NA	NA
H	80060328	√	-	-	Female	6.16667	Cesarean section	Milk feed	-	-	-	-	-	-	-	-	-	-	NA	NA	NA	NA	NA	NA
H	80060168	√	-	-	Male	6.16667	Vaginally born	Breast+Milk feed	-	-	-	-	-	-	-	-	-	-	NA	NA	NA	NA	NA	NA
H	80060214	√	-	-	Male	6.16667	Cesarean section	Breast+Milk feed	-	-	-	-	-	-	-	-	-	-	NA	NA	NA	NA	NA	NA
H	80060262	√	-	-	Male	6.16667	Vaginally born	Breast feed	-	-	-	-	-	-	-	-	-	-	NA	NA	NA	NA	NA	NA
H	80060335	√	-	-	Male	6.16667	Cesarean section	Breast feed	-	-	-	-	-	-	-	-	-	-	NA	NA	NA	NA	NA	NA
H	80060118	√	-	-	Male	6.25	Vaginally born	Breast+Milk feed	-	-	-	-	-	-	-	-	-	-	NA	NA	NA	NA	NA	NA
H	W029-KY	√	-	-	Male	7.3	Vaginally born	Breast+Milk feed	-	-	-	-	-	-	-	-	-	-	NA	NA	NA	NA	NA	NA
H	W039-KY	√	-	-	Female	8.8	Vaginally born	Breast+Milk feed	-	-	-	-	-	-	-	-	-	-	NA	NA	NA	NA	NA	NA
H	W040-KY	√	-	-	Female	8.8	Vaginally born	Breast+Milk feed	-	-	-	-	-	-	-	-	-	-	NA	NA	NA	NA	NA	NA
H	T020-KY	√	-	-	Female	8.9	Cesarean section	Breast feed	-	-	-	-	-	-	-	-	-	-	NA	NA	NA	NA	NA	NA
H	80060095	√	-	-	Male	3.67	Vaginally born	Breast feed	-	-	-	-	-	-	-	-	-	-	NA	NA	NA	NA	NA	NA
