# Supplementary material for: An integrated respiratory microbial gene catalogue to better understand the microbial aetiology of Mycoplasma pneumoniae pneumonia
Source: Gigascience. 2019 Jul 31;8(8):giz093. doi: 10.1093/gigascience/giz093 (PMC6669060; doi:10.1093/gigascience/giz093)
Supplement: giz093_Supplemental_Files [file giz093_supplemental_files.zip › Supplementary Table 2.xlsx]

## Sheet: Health-MPP
		Health		MPP
KEGG stageI	KEGG stageII	mean(%)	sd	mean(%)	sd	enriched	p-value	q-value
Metabolism	Energy metabolism	1.1889	0.345408	0.973997	0.674949	Health	0.00632174	0.0185137
Cellular Processes	Cell motility	0.0343005	0.019203	0.0416758	0.0611484	Health	0.0758658	0.111089
Cellular Processes	Transport and catabolism	0.0705759	0.0263247	0.0569542	0.0402967	Health	0.0318599	0.061313
Environmental Information Processing	Membrane transport	0.767361	0.212488	0.934685	0.710531	Health	0.553755	0.57289
Environmental Information Processing	Signal transduction	0.308219	0.0701555	0.454719	0.416099	Health	0.667252	0.667252
Genetic Information Processing	Folding, sorting and degradation	0.396891	0.101079	0.35075	0.232789	Health	0.0328996	0.061313
Metabolism	Nucleotide metabolism	1.15269	0.338596	0.9532	0.609883	Health	0.0145509	0.0350933
Genetic Information Processing	Transcription	0.0551472	0.0152345	0.0583229	0.034665	Health	0.488892	0.527489
Metabolism	Metabolism of cofactors and vitamins	0.984522	0.292019	0.830624	0.633145	Health	0.0161975	0.0368944
Human Diseases	Cancers: Overview	0.0962187	0.0245956	0.103271	0.075271	Health	0.352472	0.401427
Genetic Information Processing	Translation	0.925232	0.271426	0.734193	0.481276	Health	0.00516844	0.0183914
Human Diseases	Cardiovascular diseases	0.000219614	0.000281158	0.00117488	0.00252674	MPP	0.0312874	0.061313
Genetic Information Processing	Replication and repair	0.923157	0.251439	0.704161	0.436391	Health	0.00312816	0.0142505
Human Diseases	Endocrine and metabolic diseases	0.0625596	0.0158164	0.0548607	0.0323321	Health	0.0397571	0.0708714
Human Diseases	Immune diseases	0.01364	0.00449028	0.0122895	0.00901389	Health	0.0538253	0.0848784
Human Diseases	Infectious diseases: Bacterial	0.148019	0.0365795	0.155943	0.123565	Health	0.0846517	0.115691
Human Diseases	Infectious diseases: Parasitic	0.00388564	0.00295901	0.00450304	0.00789351	Health	0.178777	0.215585
Metabolism	Glycan biosynthesis and metabolism	0.558123	0.197463	0.311448	0.180697	Health	2.87294e-06	3.92635e-05
Human Diseases	Neurodegenerative diseases	0.034636	0.0236603	0.0339031	0.0325942	Health	0.0993316	0.127269
Human Diseases	Drug resistance	0.309644	0.0722318	0.241975	0.16344	Health	0.000716162	0.00489378
Metabolism	Amino acid metabolism	1.42502	0.339554	1.40217	1.09791	Health	0.0846517	0.115691
Metabolism	Biosynthesis of other secondary metabolites	0.242052	0.0704135	0.158117	0.0969107	Health	0.000370714	0.00303985
Metabolism	Carbohydrate metabolism	2.25741	0.561558	2.23155	1.6535	Health	0.0942308	0.124628
Metabolism	Chemical structure transformation maps	0.000142759	0.000191795	0.000392335	0.000809005	MPP	0.558917	0.57289
Cellular Processes	Cell growth and death	0.186477	0.0585295	0.132723	0.0798415	Health	0.00230498	0.011813
Metabolism	Global and overview maps	10.0856	2.61056	9.27993	6.88198	Health	0.0436113	0.0745026
Organismal Systems	Nervous system	0.0461783	0.0169622	0.0343788	0.022342	Health	0.00538285	0.0183914
Metabolism	Lipid metabolism	0.456128	0.109416	0.476968	0.370694	Health	0.178777	0.215585
Organismal Systems	Digestive system	0.0303936	0.0151244	0.0127372	0.0116603	Health	3.65151e-07	7.4856e-06
Metabolism	Metabolism of other amino acids	0.335664	0.0820442	0.321351	0.24422	Health	0.0640774	0.0973027
Metabolism	Metabolism of terpenoids and polyketides	0.259234	0.0717375	0.230054	0.171967	Health	0.0328996	0.061313
Organismal Systems	Immune system	0.0222468	0.0112922	0.00658091	0.00867552	Health	7.11616e-09	2.91763e-07
Metabolism	Xenobiotics biodegradation and metabolism	0.162878	0.0363869	0.249218	0.244498	Health	0.450505	0.499208
Organismal Systems	Aging	0.0683984	0.0214006	0.080594	0.0666992	Health	0.280005	0.328005
Organismal Systems	Environmental adaptation	0.0152954	0.00678975	0.010298	0.00943925	Health	0.00176091	0.0103139
Human Diseases	Cancers: Specific types	0.0134694	0.00543013	0.0116096	0.0145725	Health	0.00769772	0.0210404
Organismal Systems	Endocrine system	0.168619	0.0527078	0.146341	0.0953961	Health	0.0492295	0.0807364
Organismal Systems	Circulatory system	0.00386396	0.00523451	0.0011384	0.0020971	Health	4.35601e-05	0.000446491
Organismal Systems	Excretory system	0.00105223	0.000863661	0.00259396	0.00494089	MPP	0.00632174	0.0185137
Human Diseases	Infectious diseases: Viral	0.000689779	0.000887455	0.00401784	0.00797151	MPP	0.00396888	0.0162724
Human Diseases	Substance dependence	0.000348034	0.000530868	0.00209276	0.0050519	MPP	0.0100184	0.0256722
