# Supplementary material for: An integrated respiratory microbial gene catalogue to better understand the microbial aetiology of Mycoplasma pneumoniae pneumonia
Source: Gigascience. 2019 Jul 31;8(8):giz093. doi: 10.1093/gigascience/giz093 (PMC6669060; doi:10.1093/gigascience/giz093)
Supplement: giz093_Supplemental_Files [file giz093_supplemental_files.zip › Supplementary Table 3.xlsx]

## Sheet: Sheet1
CAGID	Taxonomy	ScafSize(bp)	ScafN50(bp)	ContigSize(bp)	Contig_Number	MeanContigLength(bp)	ContigN50(bp)	>500bpContig(%)	GenesNumber	CoreGene_Coverage(%)	Physical_Coverage(5X,%)	Completeness	Contamination	Criterion	CoverageByReference(%)	Reads Mapping(%)	Enriched	q-value
CAG00005	Ralstonia	5885634	115337	5885091	138	42645	79030	99.99	5544	100	99.9	99.94	0.19	Medium-quality draft	-	98.97	MPP	2.29257e-05
CAG00016	Unknown	1621283	17894	1621082	180	9006	17097	100	1452	99	99.24	88.35	0.73	Medium-quality draft	-	94.89	MPP	9.5609e-09
CAG00026	Staphylococcus aureus	2440362	31801	2440088	143	17063	31432	99.99	2208	100	99.78	96.65	0.08	Medium-quality draft	96.32	98.37	MPP	3.93988e-08
CAG00034	Prevotella histicola	2389145	25092	2388711	214	11162	21939	99.81	1890	98	99.67	92.6	10.89	-	97.23	96.44	Health	0.00127949
CAG00036	Staphylococcus epidermidis	2232620	63488	2232296	87	25658	47462	99.99	2052	100	99.88	99.02	0	Medium-quality draft	86.26	98.61	MPP	4.42024e-10
CAG00040	Prevotella shahii	2774342	13900	2772143	392	7071	12511	99.64	2294	100	99.14	98.43	0.12	Medium-quality draft	96.47	95.17	Health	0.000960017
CAG00043	Unknown	1928134	9048	1927419	384	5019	8342	99.84	1655	96.5	98.65	87.76	1.88	Medium-quality draft	-	91.79	-	0.101479
CAG00052	Prevotella pallens	2137201	8967	2135915	395	5407	8415	99.76	1787	100	98.95	94.28	0.39	Medium-quality draft	98.42	96.75	Health	0.000719599
CAG00054	Unknown	1810084	8622	1809346	352	5140	8350	99.75	1535	98	98.88	87.26	0.5	Medium-quality draft	-	96.05	Health	8.36445e-08
CAG00063	Unknown	1517123	11773	1516562	266	5701	10950	99.81	1333	96.5	99.03	93.26	1.5	Medium-quality draft	-	95.65	Health	2.74936e-08
CAG00065	Unknown	1809400	25638	1808686	192	9420	19965	99.76	1647	100	99.68	95.89	0.04	Medium-quality draft	-	95.1	Health	0.00713381
CAG00068	Unknown	2248839	12051	2248227	322	6982	10316	99.9	1850	100	98.66	93.72	2.14	Medium-quality draft	-	98.36	MPP	0.0182368
CAG00109	Unknown	1230720	11065	1230630	213	5777	10456	100	1084	99.5	98.74	85.82	1.06	Medium-quality draft	-	97.55	-	0.314888
CAG00135	Mycoplasma pneumoniae	797461	63188	797297	49	16271	61074	99.87	1362	92.5	99.94	99.22	0	Medium-quality draft	99.99	98.41	MPP	2.72132e-08
