# Supplementary material for: An integrated respiratory microbial gene catalogue to better understand the microbial aetiology of Mycoplasma pneumoniae pneumonia
Source: Gigascience. 2019 Jul 31;8(8):giz093. doi: 10.1093/gigascience/giz093 (PMC6669060; doi:10.1093/gigascience/giz093)
Supplement: giz093_Supplemental_Files [file giz093_supplemental_files.zip › Supplementary Table 4.xlsx]

## Sheet: Legend
Gene annotation of CARD in each assembly CAG
MPP enriched CAGs	Ralstonia, CAG00016, Staphylococcus aureus, Staphylococcus epidermidis, Mycoplasma pneumoniae
Health enriched CAGs	Prevotella histicola, Prevotella shahii, CAG00043, Prevotella pallens , CAG00054, CAG00063, CAG00065, CAG00068, CAG00109

## Sheet: Ralstonia
Ralstonia
GeneNum	RefGeneName	Drug_class	AROnumber
1	AcrF	beta-lactam antibiotic;tetracycline antibiotic;fluoroquinolone antibiotic	ARO:3000378
1	adeF	tetracycline antibiotic;fluoroquinolone antibiotic	ARO:3000803
1	adeH	tetracycline antibiotic;fluoroquinolone antibiotic	ARO:3004072
6	adeL	tetracycline antibiotic;fluoroquinolone antibiotic	ARO:3000620
1	AER-1	beta-lactam antibiotic	ARO:3002481
1	amrB	aminoglycoside antibiotic	ARO:3004074
1	baeR	aminocoumarin antibiotic;aminoglycoside antibiotic	ARO:3000828
1	Brucella suis mprF	peptide antibiotic	ARO:3003772
1	ceoB	fluoroquinolone antibiotic;aminoglycoside antibiotic	ARO:3000790
1	emrB	fluoroquinolone antibiotic	ARO:3000074
2	farB	antibacterial free fatty acids	ARO:3003962
1	mdtC	aminocoumarin antibiotic	ARO:3000793
2	MexC	tetracycline antibiotic;phenicol antibiotic;diaminopyrimidine antibiotic;aminocoumarin antibiotic;beta-lactam antibiotic;fluoroquinolone antibiotic;macrolide antibiotic	ARO:3000800
2	MexK	macrolide antibiotic;tetracycline antibiotic;triclosan	ARO:3003681
1	MexV	acridine dye;tetracycline antibiotic;macrolide antibiotic;phenicol antibiotic	ARO:3003030
1	MexW	tetracycline antibiotic;macrolide antibiotic;phenicol antibiotic;acridine dye;fluoroquinolone antibiotic	ARO:3000808
1	mfd	fluoroquinolone antibiotic	ARO:3003844
1	msbA	fluoroquinolone antibiotic;nitroimidazole antibiotic	ARO:3003950
1	MuxA	beta-lactam antibiotic;macrolide antibiotic;tetracycline antibiotic;aminocoumarin antibiotic	ARO:3004073
1	MuxB	beta-lactam antibiotic;tetracycline antibiotic;macrolide antibiotic;aminocoumarin antibiotic	ARO:3000794
1	MuxC	beta-lactam antibiotic;tetracycline antibiotic;macrolide antibiotic;aminocoumarin antibiotic	ARO:3004074
1	Mycobacterium tuberculosis gyrA conferring resistance to fluoroquinolones	nybomycin;aminocoumarin antibiotic;fluoroquinolone antibiotic	ARO:3003295
1	Mycobacterium tuberculosis intrinsic murA conferring resistance to fosfomycin	fosfomycin antibiotic	ARO:3003784
1	Mycobacterium tuberculosis katG mutations conferring resistance to isoniazid	isoniazid	ARO:3003392
1	Neisseria meningititis PBP2 conferring resistance to beta-lactam	beta-lactam antibiotic	ARO:3003937
1	OpmB	beta-lactam antibiotic;tetracycline antibiotic;macrolide antibiotic;aminocoumarin antibiotic	ARO:3004072
1	OpmH	triclosan	ARO:3003682
1	OprM	beta-lactam antibiotic;peptide antibiotic;sulfonamide antibiotic;diaminopyrimidine antibiotic;tetracycline antibiotic;phenicol antibiotic;aminocoumarin antibiotic;macrolide antibiotic;fluoroquinolone antibiotic;aminoglycoside antibiotic;acridine dye	ARO:3003039
1	OXA-22	beta-lactam antibiotic	ARO:3001417
1	OXA-60	beta-lactam antibiotic	ARO:3001808
1	PmrF	peptide antibiotic	ARO:3003578
1	smeS	beta-lactam antibiotic;beta-lactam antibiotic	ARO:3003067
1	Staphylococcus aureus rpoB mutants conferring resistance to rifampicin	peptide antibiotic;rifamycin antibiotic	ARO:3003285
1	Streptomyces cinnamoneus EF-Tu mutants conferring resistance to elfamycin	elfamycin antibiotic	ARO:3003359
1	tet(30)	tetracycline antibiotic	ARO:3000561
1	TriC	triclosan	ARO:3003693

## Sheet: CAG00016
CAG00016
GeneNum	RefGeneName	Drug_class	AROnumber
1	Chlamydia trachomatis intrinsic murA conferring resistance to fosfomycin	fosfomycin antibiotic	ARO:3003785
1	mfd	fluoroquinolone antibiotic	ARO:3003844
1	Streptomyces cinnamoneus EF-Tu mutants conferring resistance to elfamycin	elfamycin antibiotic	ARO:3003359
1	Chlamydia trachomatis intrinsic murA conferring resistance to fosfomycin	aminocoumarin antibiotic;fluoroquinolone antibiotic	ARO:3003785

## Sheet: Staphylococcus aureus
Staphylococcus aureus
GeneNum	RefGeneName	Drug_class	AROnumber
1	antibiotic resistant fabI	triclosan;isoniazid	ARO:3004045
1	arlR	acridine dye;fluoroquinolone antibiotic	ARO:3000838
1	arlS	acridine dye;fluoroquinolone antibiotic	ARO:3000839
1	Bacillus subtilis mprF	peptide antibiotic	ARO:3003324
1	dfrC	diaminopyrimidine antibiotic	ARO:3002865
1	Enterococcus faecium cls conferring resistance to daptomycin	peptide antibiotic	ARO:3003092
1	Escherichia coli EF-Tu mutants conferring resistance to kirromycin	elfamycin antibiotic	ARO:3003359
1	FosB	fosfomycin antibiotic	ARO:3000172
2	lmrB	lincosamide antibiotic	ARO:3002813
1	mepA	tetracycline antibiotic	ARO:3000026
1	mepR	tetracycline antibiotic	ARO:3000746
1	mfd	fluoroquinolone antibiotic	ARO:3003844
1	mgrA	acridine dye;fluoroquinolone antibiotic;tetracycline antibiotic	ARO:3000815
1	Mycobacterium tuberculosis gyrB mutant conferring resistance to fluoroquinolone	aminocoumarin antibiotic;fluoroquinolone antibiotic	ARO:3003459
1	Mycobacterium tuberculosis intrinsic murA conferring resistance to fosfomycin	fosfomycin antibiotic	ARO:3003359
1	norA	fluoroquinolone antibiotic;acridine dye	ARO:3000391
3	norB	fluoroquinolone antibiotic	ARO:3000421
1	salA	pleuromutilin antibiotic	ARO:3003749
1	sav1866	Other	ARO:3000489
1	TaeA	pleuromutilin antibiotic	ARO:3003986
1	tet(38)	tetracycline antibiotic	ARO:3000565

## Sheet: Staphylococcus epidermidis
Staphylococcus epidermidis
GeneNum	RefGeneName	Drug_class	AROnumber
1	antibiotic resistant fabI	triclosan;isoniazid	ARO:3004045
1	arlR	acridine dye;fluoroquinolone antibiotic	ARO:3000838
1	arlS	acridine dye;fluoroquinolone antibiotic	ARO:3000839
1	Bacillus subtilis mprF	peptide antibiotic	ARO:3003324
1	dfrC	diaminopyrimidine antibiotic	ARO:3002865
2	Enterococcus faecium cls conferring resistance to daptomycin	peptide antibiotic	ARO:3003092
1	Escherichia coli EF-Tu mutants conferring resistance to kirromycin	elfamycin antibiotic	ARO:3003359
3	lmrB	lincosamide antibiotic	ARO:3002813
1	mecA	beta-lactam antibiotic	ARO:3001209
1	mfd	fluoroquinolone antibiotic	ARO:3003844
1	mgrA	antibiotic;tetracycline antibiotic	ARO:3000815
1	Mycobacterium tuberculosis gyrB mutant conferring resistance to fluoroquinolone	aminocoumarin antibiotic;fluoroquinolone antibiotic	ARO:3003459
1	Mycobacterium tuberculosis intrinsic murA conferring resistance to fosfomycin	fosfomycin antibiotic	ARO:3003784
1	norA	fluoroquinolone antibiotic;acridine dye	ARO:3000391
1	norB	fluoroquinolone antibiotic	ARO:3000421
1	sav1866	Other	ARO:3000489
1	Staphylococcus aureus rpoB mutants conferring resistance to rifampicin	peptide antibiotic;rifamycin antibiotic	ARO:3003285
1	TaeA	pleuromutilin antibiotic	ARO:3003986

## Sheet: Mycoplasma pneumoniae
Mycoplasma pneumoniae
GeneNum	RefGeneName	Drug_class	AROnumber
1	Mycobacterium tuberculosis gyrA conferring resistance to fluoroquinolones	elfamycin antibiotic	ARO:3003295
1	Staphylococcus aureus rpoC conferring resistance to daptomycin	nybomycin;aminocoumarin antibiotic;fluoroquinolone antibiotic	ARO:3003291
1	Staphylococcus aureus rpoB mutants conferring resistance to rifampicin	peptide antibiotic;rifamycin antibiotic	ARO:3003284
1	Escherichia coli EF-Tu mutants conferring resistance to kirromycin	peptide antibiotic	ARO:3003359

## Sheet: Prevotella histicola
Prevotella histicola
GeneNum	RefGeneName	Drug_class	AROnumber
1	Bifidobacteria intrinsic ileS conferring resistance to mupirocin	mupirocin	ARO:3003730
1	ceoB	fluoroquinolone antibiotic;aminoglycoside antibiotic	ARO:3000216
1	cmeB	beta-lactam antibiotic;macrolide antibiotic;fusidic acid;fluoroquinolone antibiotic	ARO:3000378
1	Escherichia coli gyrA conferring resistance to fluoroquinolones	fluoroquinolone antibiotic;aminocoumarin antibiotic;nybomycin	ARO:3003928
1	mfd	fluoroquinolone antibiotic	ARO:3003844
1	PmrE	peptide antibiotic	ARO:3003577
1	Staphylococcus aureus rpoB mutants conferring resistance to rifampicin	peptide antibiotic;rifamycin antibiotic	ARO:3003285
1	Streptomyces cinnamoneus EF-Tu mutants conferring resistance to elfamycin	elfamycin antibiotic	ARO:3003359

## Sheet: Prevotella shahii
Prevotella shahii
GeneNum	RefGeneName	Drug_class	AROnumber
1	Bifidobacteria intrinsic ileS conferring resistance to mupirocin	mupirocin	ARO:3003730
1	cmeB	beta-lactam antibiotic;macrolide antibiotic;fusidic acid;fluoroquinolone antibiotic	ARO:3003033
1	Escherichia coli gyrA conferring resistance to fluoroquinolones	fluoroquinolone antibiotic;aminocoumarin antibiotic;nybomycin	ARO:3003928
1	mfd	fluoroquinolone antibiotic	ARO:3003844
1	Staphylococcus aureus rpoB mutants conferring resistance to rifampicin	peptide antibiotic;rifamycin antibiotic	ARO:3003285
1	Streptomyces cinnamoneus EF-Tu mutants conferring resistance to elfamycin	elfamycin antibiotic	ARO:3003359
1	TriC	triclosan	ARO:3003681

## Sheet: CAG00043
CAG00043
GeneNum	RefGeneName	Drug_class	AROnumber
1	Bifidobacteria intrinsic ileS conferring resistance to mupirocin	mupirocin	ARO:3003730
1	ceoB	fluoroquinolone antibiotic;aminoglycoside antibiotic	ARO:3000216
1	mdsB	phenicol antibiotic;beta-lactam antibiotic	ARO:3000778
1	Mycobacterium tuberculosis gyrB mutant conferring resistance to fluoroquinolone	aminocoumarin antibiotic;fluoroquinolone antibiotic	ARO:3003459
1	PmrE	peptide antibiotic	ARO:3003577
1	Staphylococcus aureus rpoB mutants conferring resistance to rifampicin	peptide antibiotic;rifamycin antibiotic	ARO:3003285

## Sheet: Prevotella pallens
Prevotella pallens
GeneNum	RefGeneName	Drug_class	AROnumber
1	Bifidobacteria intrinsic ileS conferring resistance to mupirocin	mupirocin	ARO:3003730
2	ceoB	fluoroquinolone antibiotic;aminoglycoside antibiotic	ARO:3003923
1	Escherichia coli gyrA conferring resistance to fluoroquinolones	fluoroquinolone antibiotic;aminocoumarin antibiotic;nybomycin	ARO:3003928
1	mfd	fluoroquinolone antibiotic	ARO:3003844
1	PmrE	peptide antibiotic	ARO:3003577
1	Staphylococcus aureus rpoB mutants conferring resistance to rifampicin	peptide antibiotic;rifamycin antibiotic	ARO:3003285
1	Streptomyces cinnamoneus EF-Tu mutants conferring resistance to elfamycin	elfamycin antibiotic	ARO:3003359

[truncated: 5 more sheets: CAG00054, CAG00063, CAG00065, CAG00068, CAG00109]
