# Supplementary material for: An integrated respiratory microbial gene catalogue to better understand the microbial aetiology of Mycoplasma pneumoniae pneumonia
Source: Gigascience. 2019 Jul 31;8(8):giz093. doi: 10.1093/gigascience/giz093 (PMC6669060; doi:10.1093/gigascience/giz093)
Supplement: giz093_Supplemental_Files [file giz093_supplemental_files.zip › Supplementary Table 5.xlsx]

## Sheet: Legend
Gene annotation of VFDB in each assembly CAG
MPP enriched CAGs	Ralstonia, CAG00016, Staphylococcus aureus, Staphylococcus epidermidis, Mycoplasma pneumoniae
Health enriched CAGs	Prevotella histicola, Prevotella shahii, CAG00043, Prevotella pallens, CAG00054, CAG00063, CAG00065, CAG00068, CAG00109

## Sheet: Ralstonia
Ralstonia
GeneNum	MarkerGene	Function
3	adeH	efflux pump outer membrane protein [AdeFGH efflux pump/transport autoinducer (CVF773)] [Acinetobacter baumannii D1279779]
2	mprB	integral membrane sensor signal transduction histidine kinase [MprA/B (CVF333)] [Mycobacterium gilvum PYR-GCK]
1	pilW	type IV pilus biogenesis/stability protein [Type IV pili (CVF189)] [Neisseria meningitidis M01-240355]
1	uppS	undecaprenyl diphosphate synthase [Capsule (CVF618)] [Enterococcus faecium Aus0004]
1	vgrG2	hypothetical protein [HSI-2 (SS179)] [Pseudomonas aeruginosa PAO1]
1	foxR	ferrioxamine E receptor [desferrioxamine (IA033)] [Erwinia amylovora CFBP1430]
2	ctpV	Putative metal cation transporter P-type ATPase CtpV [Copper exporter (CVF658)] [Mycobacterium canettii CIPT 140070017]
1	mprA	response regulator mprA [MprA/B (CVF333)] [Mycobacterium indicus pranii MTCC 9506]
1	ler	Ler transcriptional regulator [T3SS (SS022)] [Citrobacter rodentium ICC168]
3	bscS	periplasmic solute-binding protein [T6SS (SS193)] [Burkholderia cenocepacia J2315]
1	flpB	Flp pilus assembly protein CpaB [Flp type IV pili (VF0476)] [Aeromonas hydrophila ML09-119]
1	cheB	chemotaxis-specific methylesterase [Flagella (CVF643)] [Burkholderia thailandensis E264]
1	pilR	two-component response regulator PilR [type IV pili (AI117)] [Dichelobacter nodosus VCS1703A]
2	fadE14	acyl-CoA dehydrogenase YngJ [Mycobactin (CVF315)] [Mycobacterium abscessus subsp. bolletii str. GO 06]
1	manC	mannose-1-phosphate guanylyltransferase/mannose-6-phosphate isomerase [Capsule I (CVF645)] [Burkholderia cenocepacia HI2424]
1	btpA	Tir domain containing protein BtpA [BtpA/Btp1/TcpB (VF0412)] [Brucella melitensis bv. 1 str. 16M]
2	ddrA	daunorubicin-DIM-transport ATP-binding protein ABC transporter DrrA [PDIM (phthiocerol dimycocerosate) and PGL (phenolic glycolipid) biosynthesis and transport (CVF288)] [Mycobacterium ulcerans Agy99]
1	tssC/bscK	putative type VI secretion system protein TssC [T6SS (SS193)] [Burkholderia cenocepacia J2315]
1	pilP	type IV pilus biogenesis protein PilP [Type IV pili biosynthesis (CVF518)] [Pseudomonas syringae pv. tomato str. DC3000]
1	ppsA	phenolpthiocerol synthesis type-I polyketide synthase PpsA [PDIM (phthiocerol dimycocerosate) and PGL (phenolic glycolipid) biosynthesis and transport (CVF288)] [Mycobacterium ulcerans Agy99]
1	ahpC	putative alkylhydroperoxidase C [AhpC (CVF322)] [Mycobacterium abscessus ATCC 19977]
1	hlyA	transporter [Hemolysin, HlyA (CVF792)] [Aeromonas hydrophila subsp. hydrophila ATCC 7966]
1	cheA	chemotaxis protein CheA [peritrichous flagella (AI139)] [Salmonella enterica subsp. enterica serovar Typhimurium str. LT2]
1	pilG	twitching motility protein PilG [Type IV pili twitching motility related proteins (CVF519)] [Pseudomonas aeruginosa PA7]
2	mprA	mycobacterial persistence regulator MprA [MprA/B (CVF333)] [Mycobacterium ulcerans Agy99]
1	hisH2	glutamine amidotransferase [LPS O-antigen (P. aeruginosa) (CVF520)] [Pseudomonas aeruginosa PAO1]
1	pcaA	Cyclopropane-fatty-acyl-phospholipid synthase [Proximal cyclopropane synthase of alpha mycolates (CVF285)] [Mycobacterium vanbaalenii PYR-1]
2	qbsM	QbsM [thioquinolobactin (IA009)] [Pseudomonas fluorescens ATCC 17400]
1	YE105_C0309	putative two-component response regulator [TTSS (chromosomally encoded) (CVF046)] [Yersinia enterocolitica subsp. palearctica 105.5R(r)]
1	icl	Isocitrate lyase Icl (isocitrase) (isocitratase) [Isocitrate lyase (VF0253)] [Mycobacterium tuberculosis H37Rv]
1	flgH	flagellar basal body L-ring protein [Flagella (CVF643)] [Burkholderia cenocepacia AU 1054]
1	pilH	twitching motility protein PilH [Type IV pili (VF0082)] [Pseudomonas aeruginosa PAO1]
1	exbD	biopolymer transport protein [Ton system (CVF202)] [Neisseria lactamica 020-06]
1	regX3	response regulator with CheY-like receiver domain and winged-helix DNA-binding domain [RegX3 (CVF667)] [Mycobacterium gilvum Spyr1]
1	flmH	3-oxoacyl-ACP reductase [Polar flagella (CVF786)] [Aeromonas salmonicida subsp. salmonicida A449]
1	sadH	Putative short-chain type dehydrogenase/reductase [MymA operon (CVF649)] [Mycobacterium canettii CIPT 140070010]
2	gtaB	UTP--glucose-1-phosphate uridylyltransferase [Polysaccharide capsule (CVF567)] [Bacillus thuringiensis str. Al Hakam]
1	ctpV	metal cation transporter P-type ATPase [Copper exporter (CVF658)] [Mycobacterium tuberculosis str. Erdman (ATCC 35801)]
1	flgB	flagellar basal body rod protein [Flagella (CVF382)] [Bordetella pertussis Tohama I]
1	nuoG	NADH dehydrogenase subunit G [NuoG (CVF620)] [Mycobacterium yongonense 05-1390]
1	pilB2	secretion system protein E [type IV pili (AI109)] [Clostridium perfringens str. 13]
1	CTC00586	hemolysin III [Hemolysin (CVF417)] [Clostridium tetani E88]
3	ddrA	daunorubicin resistance ATP-binding protein DrrA [PDIM (phthiocerol dimycocerosate) and PGL (phenolic glycolipid) biosynthesis and transport (CVF288)] [Mycobacterium avium 104]
2	ppsC	polyketide synthase [PDIM (phthiocerol dimycocerosate) and PGL (phenolic glycolipid) biosynthesis and transport (CVF288)] [Mycobacterium tuberculosis CDC1551]
1	bprB	DNA-binding response regulator [Bsa T3SS (CVF641)] [Burkholderia thailandensis E264]
1	pilQ	type II secretion system protein E [Type IV pili (CVF638)] [Burkholderia cenocepacia MC0-3]
1	phoR	two component system response phosphate sensor kinase, PhoR [PhoP/R (CVF331)] [Mycobacterium ulcerans Agy99]
1	fliR	flagellar biosynthetic protein FliR [Flagella (CVF643)] [Burkholderia cenocepacia AU 1054]
1	gspJ	general secretory pathway protein J [gsp (SS210)] [Burkholderia pseudomallei K96243]
1	kdtB	lipopolysaccharide core biosynthesis protein [LPS (VF0056)] [Helicobacter pylori 26695]
1	bprA	DNA-binding protein BprA [Bsa T3SS (CVF641)] [Burkholderia thailandensis E264]
4	hitC	iron(III) ABC transporter, ATP-binding protein [Haemophilus iron transport locus (CVF501)] [Haemophilus somnus 129PT]
1	alcC	alcaligin biosynthesis protein [alcaligin (IA010)] [Bordetella pertussis Tohama I]
1	mprB	two component system sensor kinase mprB [MprA/B (CVF333)] [Mycobacterium tuberculosis RGTB327]
1	BCE_5394	aminotransferase family protein [Polysaccharide capsule (CVF567)] [Bacillus cereus ATCC 10987]
2	tsr	methyl-accepting chemotaxis protein II [Flagella (CVF643)] [Burkholderia pseudomallei 668]
1	pilO	fimbrial assembly membrane protein [type IV pili (AI118)] [Xylella fastidiosa Temecula1]
1	lpg2434	Dot/Icm type IV secretion system effector [Dot/Icm (VF0156)] [Legionella pneumophila subsp. pneumophila str. Philadelphia 1]
1	hemA	Glutamyl-tRNA reductase [Heme biosynthesis (CVF506)] [Haemophilus somnus 2336]
1	EC55989_3327	hypothetical protein [SCI-I T6SS (CVF734)] [Escherichia coli 55989]
1	mtrE	multiple transferable resistance system protein MtrE [MtrCDE (CVF759)] [Neisseria meningitidis G2136]
2	ddrA	DrrA [PDIM (phthiocerol dimycocerosate) and PGL (phenolic glycolipid) biosynthesis and transport (CVF288)] [Mycobacterium avium subsp. paratuberculosis K-10]
2	bscD	putative outer membrane protein [T6SS (SS193)] [Burkholderia cenocepacia J2315]
1	entA	2,3-dihydro-2,3-dihydroxybenzoate dehydrogenase [Enterobactin synthesis (CVF477)] [Shigella flexneri 5 str. 8401]
1	hasL	ECF subfamily RNA polymerase sigma factor [HasA-type hemophore-mediated heme uptake system (IA042)] [Pseudomonas fluorescens Pf-5]
1	pks2	polyketide synthase pks2 [Sulfolipid-1 biosynthesis and transport (CVF289)] [Mycobacterium tuberculosis CAS/NITR204]
1	adhD	Putative zinc-type alcohol dehydrogenase AdhD (aldehyde reductase) [MymA operon (CVF649)] [Mycobacterium canettii CIPT 140070008]
1	ppsC	polyketide synthase [PDIM (phthiocerol dimycocerosate) and PGL (phenolic glycolipid) biosynthesis and transport (CVF288)] [Mycobacterium leprae TN]
1	pchC	pyochelin biosynthetic protein PchC [Pyochelin (CVF553)] [Pseudomonas aeruginosa PA7]
1	coxH2/rimL	ribosomal-protein-S18-alanine acetyltransferase [T4SS effectors (CVF803)] [Coxiella burnetii CbuK_Q154]
1	flhC	flagellar transcriptional activator FlhC [Flagella (CVF382)] [Bordetella pertussis Tohama I]
1	ddhD	CDP-6-deoxy-delta-3,4-glucoseen reductase [O-antigen (CVF043)] [Yersinia pestis CO92]
2	ureA	urease alpha subunit UreA [Urease (VF0050)] [Helicobacter pylori 26695]
1	adeH	RND efflux transporter [AdeFGH efflux pump/transport autoinducer (CVF773)] [Acinetobacter baumannii ATCC 17978]
1	exbD	biopolymer transport protein [Ton system (CVF202)] [Neisseria meningitidis Z2491]
1	tssA/bscE	putative type VI secretion system protein TssA [T6SS (SS193)] [Burkholderia cenocepacia J2315]
1	MCAN_29731	hypothetical protein [PDIM (phthiocerol dimycocerosate) and PGL (phenolic glycolipid) biosynthesis and transport (CVF288)] [Mycobacterium canettii CIPT 140010059]
2	regB	two-component response regulator protein [TSS-5 (SS192)] [Burkholderia pseudomallei K96243]
1	algI	alginate O-acetylation protein AlgI [Alginate biosynthesis (CVF522)] [Pseudomonas stutzeri A1501]
1	B565_1123	CobQ/CobB/MinD/ParA family protein [Polar flagella (CVF786)] [Aeromonas veronii B565]
2	ddhD	CDP-6-deoxy-delta-3,4-glucoseen reductase [O-antigen (CVF043)] [Yersinia pseudotuberculosis IP 32953]
1	rcpA	RcpA [type IV pili (AI098)] [Pseudomonas aeruginosa PAO1]
1	rgpA	Rhamnosyltransferase, putative [Capsule (CVF186)] [Streptococcus sanguinis SK36]
1	lpxK	tetraacyldisaccharide 4'-kinase [LOS (CVF494)] [Haemophilus influenzae 86-028NP]
1	sodB	superoxide dismutase [SodB (VF0169)] [Legionella pneumophila subsp. pneumophila str. Philadelphia 1]
2	cyaB	cyclolysin secretion ATP-binding protein [Cya (VF0028)] [Bordetella pertussis Tohama I]
1	fliA	flagellar biosynthesis sigma factor [Flagella (CVF643)] [Burkholderia cenocepacia J2315]
2	wcbT	8-amino-7-oxononanoate synthase [Capsule I (CVF645)] [Burkholderia thailandensis E264]
1	wecA	undecaprenyl-phosphate alpha-N-acetylglucosaminephosphotransferase [Capsular polysaccharide (CVF282)] [Vibrio fischeri ES114]
1	fbpC	iron(III) ABC transporter ATP-binding protein [ABC transporter (CVF197)] [Neisseria meningitidis M01-240355]
1	rmlC	dTDP-6-deoxy-D-xylo-4-hexulose-3,5-epimerase [Capsular polysaccharide (CVF282)] [Vibrio vulnificus YJ016]
1	mbtI	anthranilate synthase component I [Mycobactin (CVF315)] [Mycobacterium tuberculosis str. Haarlem/NITR202]
1	slrA	peptidyl-prolyl cis-trans isomerase, cyclophilin-type [Streptococcal lipoprotein rotamase A (CVF129)] [Streptococcus pneumoniae CGSP14]
1	csrB	LuxR family two-component response regulator [Cpi-2 encoded T3SS (SPI-2 like) (SS023)] [Chromobacterium violaceum ATCC 12472]
1	clpP	ATP-dependent Clp protease proteolytic subunit [ClpP (VF0074)] [Listeria monocytogenes EGD-e]
1	bscC	hypothetical protein [T6SS (SS193)] [Burkholderia cenocepacia J2315]
1	tssE/bscI	putative type VI secretion system protein TssE [T6SS (SS193)] [Burkholderia cenocepacia J2315]
1	pcaA	mycolic acid synthase [Proximal cyclopropane synthase of alpha mycolates (CVF285)] [Mycobacterium tuberculosis str. Erdman (ATCC 35801)]
1	pilD	type 4 prepilin peptidase bifunctionnal: leader peptidase and N-methyltransferase transmembrane protein [gsp (SS217)] [Ralstonia solanacearum GMI1000]
1	tgs4	acyl-CoA synthetase (AMP-forming)/AMP-acid ligase II [MymA operon (CVF649)] [Mycobacterium smegmatis JS623]
1	tppE	type IV pilin [Tap type IV pili (VF0475)] [Aeromonas hydrophila ML09-119]
2	rpoN	RNA polymerase factor sigma-54 [type IV pili (AI097)] [Pseudomonas aeruginosa PAO1]
19	flmH	3-oxoacyl-ACP reductase [Polar flagella (VF0473)] [Aeromonas hydrophila ML09-119]
1	plr/gapA	glyceraldehyde-3-phosphate dehydrogenase, type I [Streptococcal plasmin receptor/GAPDH (CVF123)] [Streptococcus pneumoniae D39]
1	upaG/ehaG	hemagglutinin/invasin [UpaG adhesin, trimeric AT (CVF740)] [Escherichia coli 536]
1	pvdQ	penicillin amidase family protein [Pyoverdine (CVF551)] [Pseudomonas fluorescens Pf-5]
1	pgaC	Glycosyltransferase, probably involved in cell wall biogenesis [PNAG (Polysaccharide poly-N-acetylglucosamine) (CVF772)] [Acinetobacter baumannii BJAB0715]
1	pilQ	type II and III secretion system protein:NolW-like:NolW-like [Type IV pili biosynthesis (CVF518)] [Pseudomonas syringae pv. syringae B728a]
2	hisF	imidazole glycerol phosphate synthase subunit HisF [LPS (VF0171)] [Legionella pneumophila subsp. pneumophila str. Philadelphia 1]
2	tsr	methyl-accepting chemotaxis protein [Flagella (CVF643)] [Burkholderia cenocepacia J2315]
1	cdpA	cyclic di-GMP phosphodiesterase [CdpA (VF0432)] [Burkholderia pseudomallei K96243]
1	icl	isocitrate lyase [Isocitrate lyase (CVF302)] [Mycobacterium vanbaalenii PYR-1]
1	pilC	type IV pilus biogenesis protein PilC [Type IV pili biosynthesis (CVF518)] [Pseudomonas syringae pv. phaseolicola 1448A]
1	phzG1	probable pyridoxamine 5-phosphate oxidase [Phenazines biosynthesis (CVF536)] [Pseudomonas aeruginosa PA7]
1	wcbA	protein WcbA [Capsule I (CVF645)] [Burkholderia pseudomallei 1710b]
2	alcE	putative iron-sulfur protein [alcaligin (IA010)] [Bordetella pertussis Tohama I]
2	rpoS	RNA polymerase sigma factor RpoS [type IV pili (AI097)] [Pseudomonas aeruginosa PAO1]
1	chuV	ATP-binding hydrophilic protein ChuV [Chu (VF0227)] [Escherichia coli CFT073]
1	bplF	lipopolysaccharide biosynthesis protein [LPS (VF0033)] [Bordetella pertussis Tohama I]
1	alcB	alcaligin biosynthesis protein [alcaligin (IA010)] [Bordetella pertussis Tohama I]
1	RSp0731	trehalose-6-phosphate synthase [T3SS (SS008)] [Ralstonia solanacearum GMI1000]
1	mucP	membrane-associated zinc metalloprotease, putative [Alginate regulation (CVF523)] [Pseudomonas syringae pv. tomato str. DC3000]
1	galE	UDP-glucose 4-epimerase [Polysaccharide capsule (CVF567)] [Bacillus cereus ATCC 10987]
1	flrC	sigma-54 dependent response regulator FlaM [Flagella (CVF281)] [Vibrio vulnificus YJ016]
4	adeH	NodT family efflux transporter outer membrane lipoprotein [AdeFGH efflux pump/transport autoinducer (CVF773)] [Acinetobacter baumannii TYTH-1]
1	ABD1_08690	LysR substrate-binding domain protein [Heme utilization (CVF769)] [Acinetobacter baumannii D1279779]
1	tssB/bscL	putative type VI secretion system protein TssB [T6SS (SS193)] [Burkholderia cenocepacia J2315]
1	pdhB	pyruvate dehydrogenase E1 component beta subunit [PDH-B (CVF588)] [Mycoplasma mobile 163K]
1	hasF	outer membrane channel protein [HasA-type hemophore-mediated heme uptake system (IA044)] [Yersinia pestis CO92]
1	mprA	two component transcriptional regulator, winged helix family [MprA/B (CVF333)] [Mycobacterium gilvum PYR-GCK]
1	pilV	type IV pilus biogenesis protein PilV [type IV pili (AI111)] [Legionella pneumophila subsp. pneumophila str. Philadelphia 1]
1	pdtorfI	putative racemase [Pyridine-2,6-dithiocarboxylic acid (PDTC) (IA030)] [Pseudomonas stutzeri KC]
1	wcbQ	capsular polysaccharide biosynthesis protein WcbQ [Capsule I (CVF645)] [Burkholderia thailandensis E264]
2	flgK	flagellar hook-associated protein 1 FlgK [Flagella (VF0430)] [Burkholderia pseudomallei K96243]
1	BPSL2403	non-hemolytic phospholipase C precursor [Plc-1 (TX168)] [Burkholderia pseudomallei K96243]
1	clbB	putative hybrid polyketide-non-ribosomal peptide synthetase [colibactin (TX033)] [Escherichia coli O18:K1:H7 str. IHE3034]
1	cqsA	aminotransferase, class II [Cholerae autoinducer-1 (CVF627)] [Vibrio cholerae O395]
3	pvdJ	thermophilic carboxylesterase Est2 [Pyoverdine (CVF551)] [Pseudomonas aeruginosa PA7]
2	phnB	PhnB [T4SS effectors (CVF803)] [Coxiella burnetii Dugway 5J108-111]
1	fliD	flagellar capping protein FliD [Flagella (VF0157)] [Legionella pneumophila subsp. pneumophila str. Philadelphia 1]
1	tssD/hcp/bscJ	putative type VI secretion system protein TssD [T6SS (SS193)] [Burkholderia cenocepacia J2315]
1	wcbP	short-chain dehydrogenase/reductase SDR [Capsule I (CVF645)] [Burkholderia cenocepacia MC0-3]
1	bhuT	putative hemin binding protein [direct heme uptake system (IA046)] [Bordetella pertussis Tohama I]
1	hmuV	membrane-bound iron(III) dicitrate transport protein [ABC-type heme transporter (CVF514)] [Corynebacterium efficiens YS-314]
1	senX3	histidine kinase [SenX3 (CVF666)] [Mycobacterium vanbaalenii PYR-1]
1	flgF	flagellar basal body rod protein FlgF [Flagella (CVF643)] [Burkholderia cenocepacia J2315]
1	lap	Listeria adhesion protein Lap [Lap (VF0444)] [Listeria monocytogenes EGD-e]
1	cheZ	chemotaxis regulator CheZ [Flagella (CVF643)] [Burkholderia cenocepacia AU 1054]
1	dhbA	2,3-dihydroxybenzoate-2,3-dehydrogenase [Brucebactin (CVF386)] [Brucella melitensis bv. 1 str. 16M]
1	fliG	flagellar motor switch protein G [Flagella (VF0430)] [Burkholderia pseudomallei K96243]
1	coxH3	alpha/beta hydrolase [T4SS effectors (CVF803)] [Coxiella burnetii CbuG_Q212]
1	flhB	flagellar biosynthetic protein FlhB [Flagella (CVF382)] [Bordetella bronchiseptica RB50]
1	BTH_I1334	glycosyltransferase [Capsule I (CVF645)] [Burkholderia thailandensis E264]
2	gspI	general secretory pathway I transmembrane protein [gsp (SS217)] [Ralstonia solanacearum GMI1000]
1	opsX/rfaC	lipopolysaccharide heptosyltransferase-1 [LOS (CVF494)] [Haemophilus somnus 129PT]
1	icl2	isocitrate lyase AceAb [Trehalose-recycling ABC transporter (CVF651)] [Mycobacterium ulcerans Agy99]
1	ddhA	glucose-1-phosphate cytidylyltransferase [O-antigen (CVF043)] [Yersinia pseudotuberculosis IP 32953]
1	lgtG	lipooligosaccharide glycosyl transferase G [LOS synthesis (CVF187)] [Neisseria gonorrhoeae FA 1090]
1	gspM	general secretory pathway M transmembrane protein [gsp (SS217)] [Ralstonia solanacearum GMI1000]
2	adeG	RND family efflux transporter [AdeFGH efflux pump/transport autoinducer (CVF773)] [Acinetobacter baumannii AB0057]
1	cheR	chemotaxis protein methyltransferase CheR [Flagella (CVF643)] [Burkholderia thailandensis E264]
1	sigL	RNA polymerase sigma factor (RpoE) SigL [Sigma L (CVF664)] [Mycobacterium sp. JDM601]
1	panC	pantoate--beta-alanine ligase [Pantothenate synthesis (CVF305)] [Mycobacterium smegmatis str. MC2 155]
1	mprA	two component response transcriptional regulatory protein MprA [MprA/B (CVF333)] [Mycobacterium sp. JDM601]
1	brkB	BrkB [BrkAB system (CVF379)] [Bordetella avium 197N]
2	fpvR	FpvR [pyoverdine (IA001)] [Pseudomonas aeruginosa PAO1]
1	pilZ	Type IV pilus assembly PilZ [Type IV pili biosynthesis (CVF518)] [Pseudomonas syringae pv. syringae B728a]
1	CbuK_0945	hypothetical protein [T4SS effectors (CVF803)] [Coxiella burnetii CbuK_Q154]
1	flgL	flagellar hook-associated protein FlgL [Flagella (cluster I) (CVF039)] [Yersinia enterocolitica subsp. palearctica 105.5R(r)]
1	fliJ	flagellar FliJ protein [Flagella (CVF643)] [Burkholderia cenocepacia J2315]
1	ahpC	ALKYL HYDROPEROXIDE REDUCTASE C PROTEIN AHPC (ALKYL HYDROPEROXIDASE C) [AhpC (VF0306)] [Mycobacterium tuberculosis H37Rv]
1	ctpV	Putative metal cation transporter P-type ATPase CtpV [Copper exporter (CVF658)] [Mycobacterium canettii CIPT 140070008]
2	pvcD	paerucumarin biosynthesis protein PvcD [pyoverdine (IA001)] [Pseudomonas aeruginosa PAO1]
1	devR/dosR	two component transcriptional regulatoryprotein [DevR/S (CVF334)] [Mycobacterium tuberculosis CAS/NITR204]
1	tlyC	acetyl-CoA acetyltransferase [Hemolysin C (CVF812)] [Rickettsia canadensis str. McKiel]
1	fliM	flagellar motor switch protein FliM [Flagella (CVF643)] [Burkholderia mallei ATCC 23344]
1	fleR	Two Component, Sigma-54 Specific, Transcriptional Regulator, Fis family [Flagella (CVF521)] [Pseudomonas fluorescens Pf0-1]
1	cupB3	usher CupB3 [CupB fimbriae (AI086)] [Pseudomonas aeruginosa PAO1]
1	mbtJ	putative lipase/esterase [Mycobactin (CVF315)] [Mycobacterium abscessus ATCC 19977]
1	gspG	putative general secretion pathway G transmembrane protein [gsp (SS217)] [Ralstonia solanacearum GMI1000]
3	fur	transcriptional repressor of iron-responsive genes (Fur family) (ferric uptake regulator) [Fur (VF0113)] [Salmonella enterica subsp. enterica serovar Typhimurium str. LT2]
1	gspJ	general secretory pathway J transmembrane protein [gsp (SS217)] [Ralstonia solanacearum GMI1000]
1	virB11	type IV secretion system ATPase VirB11 [Rvh T4SS (VF0487)] [Anaplasma phagocytophilum HZ]
1	wcbB	glycosyltransferase [Capsule I (CVF645)] [Burkholderia thailandensis E264]
3	hspX	molecular chaperone [Alpha-crystallin (CVF294)] [Mycobacterium gilvum Spyr1]
1	pilN	type IV pilus inner membrane platform protein PilN [Type IV pili (VF0082)] [Pseudomonas aeruginosa PAO1]
1	cheY1	chemotaxis two-component response regulator CheY [Flagella (CVF643)] [Burkholderia cenocepacia J2315]
1	flgI	flagellar basal body P-ring protein [Flagella (CVF643)] [Burkholderia cenocepacia MC0-3]
1	glnA1	glutamine synthetase, type I [Glutamine synthesis (CVF311)] [Mycobacterium smegmatis str. MC2 155]
1	hdtS	lysophosphatidic acid acyltransferase, LptA [Acylhomoserine lactone synthase (CVF528)] [Pseudomonas aeruginosa PAO1]
1	tadA	type II/IV secretion system ATP hydrolase TadA/VirB11/CpaF [Flp pili (AI114)] [Vibrio vulnificus CMCP6]
1	adeF	RND efflux transporter [AdeFGH efflux pump/transport autoinducer (CVF773)] [Acinetobacter baumannii D1279779]
1	gspE	general secretion pathway protein E [gsp (SS217)] [Ralstonia solanacearum GMI1000]
2	msbA	fused lipid transporter subunits of ABC superfamily: membrane component/ATP-binding component [LOS (CVF494)] [Haemophilus influenzae PittEE]
3	scrC	sensory box/GGDEF family protein SrcC [lateral flagella (AI142)] [Vibrio parahaemolyticus RIMD 2210633]
1	exbD	biopolymer transport protein [Ton system (CVF202)] [Neisseria meningitidis 053442]
1	exbB	biopolymer transport protein [Ton system (CVF202)] [Neisseria meningitidis Z2491]
1	hemN	coproporphyrinogen III oxidase [Heme biosynthesis (CVF506)] [Haemophilus influenzae Rd KW20]
1	ctpV	metal cation transporter P-type ATPase ctpV [Copper exporter (CVF658)] [Mycobacterium bovis BCG str. Korea 1168P]
1	ipaH2.5	invasion plasmid antigen, fragment [Mxi-Spa TTSS effectors controlled by MxiE (CVF465)] [Shigella dysenteriae Sd197]
1	staB	putative chaperone protein EcpD [Sta (CVF019)] [Salmonella enterica subsp. enterica serovar Agona str. SL483]
1	qbsH	QbsH [thioquinolobactin (IA009)] [Pseudomonas fluorescens ATCC 17400]
2	CbuK_0083	gluconolactonase [T4SS effectors (CVF803)] [Coxiella burnetii CbuK_Q154]
1	phzF1	probable phenazine biosynthesis protein [Phenazines biosynthesis (CVF536)] [Pseudomonas aeruginosa PA7]
1	flgN	hypothetical protein [Flagella (CVF521)] [Pseudomonas syringae pv. tomato str. DC3000]
1	ETAE_0884	putative transglycosylase signal peptide protein [T3SS (SS025)] [Edwardsiella tarda EIB202]
1	hemH	ferrochelatase [Heme biosynthesis (CVF506)] [Haemophilus influenzae Rd KW20]
1	lipF	Esterase/lipase LipF [Lipase (CVF303)] [Mycobacterium canettii CIPT 140070017]
1	dhbA	2,3-dihydroxybenzoate-2,3-dehydrogenase [Brucebactin (CVF386)] [Brucella suis 1330]
1	bscM	putative lipoprotein [T6SS (SS193)] [Burkholderia cenocepacia J2315]
1	pdxJ	pyridoxine 5'-phosphate synthase [Pse5Ac7Ac (AI150)] [Helicobacter pylori 26695]
1	fliH	flagellar assembly protein [Flagella (CVF382)] [Bordetella pertussis Tohama I]
1	katG	catalase/peroxidase HPI [Catalase-peroxidase (CVF321)] [Mycobacterium smegmatis str. MC2 155]
1	chpA	Response regulator receiver:CheW-like protein:ATP-binding region, ATPase-like:Hpt [Type IV pili twitching motility related proteins (CVF519)] [Pseudomonas syringae pv. syringae B728a]
1	tssJ/bscN	putative type VI secretion system protein TssJ [T6SS (SS193)] [Burkholderia cenocepacia J2315]
1	relA	(p)ppGpp synthetase, RelA/SpoT family [(p)ppGpp synthesis and hydrolysis (CVF335)] [Mycobacterium smegmatis JS623]
1	lpxC	UDP-3-0-acyl N-acetylglucosamine deacetylase [LOS (CVF494)] [Haemophilus somnus 2336]
1	bvgS	virulence sensor protein [Two-component system (CVF377)] [Bordetella parapertussis 12822]
1	acpXL	acyl carrier protein [LPS (CVF383)] [Brucella melitensis bv. 1 str. 16M]
4	sugC	sugar ABC transporter [Trehalose-recycling ABC transporter (CVF651)] [Mycobacterium sp. JDM601]
1	motY	OmpA/MotB domain protein [Flagella (CVF521)] [Pseudomonas putida GB-1]
1	rmlD	dTDP-4-dehydrorhamnose reductase [Capsular polysaccharide (CVF282)] [Vibrio vulnificus YJ016]
1	vgrG1	hypothetical protein [Hcp secretion island-1 encoded type VI secretion system (H-T6SS) (CVF535)] [Pseudomonas aeruginosa PA7]
1	mymA	putative monooxygenase [MymA operon (CVF649)] [Mycobacterium canettii CIPT 140010059]
1	tsr	methyl-accepting chemotaxis sensory transducer [Flagella (CVF643)] [Burkholderia cenocepacia AU 1054]
1	ppk	polyphosphate kinase [type IV pili (AI117)] [Dichelobacter nodosus VCS1703A]
1	crc	catabolite repression control protein [type IV pili (AI097)] [Pseudomonas aeruginosa PAO1]
1	BJAB0715_01025	DNA-directed RNA polymerase specialized sigma subunit, sigma24-like protein [Heme utilization (CVF769)] [Acinetobacter baumannii BJAB0715]
1	farB	antibacterial fatty acid resistance protein B [FarAB (CVF758)] [Neisseria meningitidis M01-240355]
1	cofT	CofT [colonization factor antigen III, CFA/III (CS8) (AI100)] [Escherichia coli str. 260-1]
2	sugC	ABC transporter ATP-binding protein [Trehalose-recycling ABC transporter (CVF651)] [Mycobacterium smegmatis str. MC2 155]
3	CT396	molecular chaperone DnaK [MOMP (AI392)] [Chlamydia trachomatis D/UW-3/CX]
1	fliY	cystine transporter subunit [peritrichous flagella (AI140)] [Escherichia coli O157:H7 str. EDL933]
1	outG	general secretion pathway protein G [out (SS212)] [Pectobacterium atrosepticum SCRI1043]
1	ABZJ_00087	protein WbjB [Capsule (CVF775)] [Acinetobacter baumannii MDR-ZJ06]
1	lpg0021	Dot/Icm type IV secretion system effector [Dot/Icm (VF0156)] [Legionella pneumophila subsp. pneumophila str. Philadelphia 1]
1	pknG	protein kinase [Protein kinase G (CVF295)] [Mycobacterium sp. JLS]
1	gspD	general secretory pathway D transmembrane protein [gsp (SS217)] [Ralstonia solanacearum GMI1000]
4	IlpA	immunogenic lipoprotein A [IlpA (VF0513)] [Vibrio vulnificus YJ016]
1	bscA	subfamily M15C metalopeptidase [T6SS (SS193)] [Burkholderia cenocepacia J2315]
1	CbuG_0170	gluconolactonase [T4SS effectors (CVF803)] [Coxiella burnetii CbuG_Q212]
1	Bcen2424_0779	capsule polysaccharide biosynthesis protein [Capsule I (CVF645)] [Burkholderia cenocepacia HI2424]
2	ctpV	metal cation transporter p-type ATPase, CtpV [Copper exporter (CVF658)] [Mycobacterium intracellulare ATCC 13950]
1	ureB	urease alpha subunit [Urease (CVF221)] [Helicobacter acinonychis str. Sheeba]
1	tssF/bscH	putative type VI secretion system protein TssF [T6SS (SS193)] [Burkholderia cenocepacia J2315]
1	hrcN	type III secretion system ATPase [T3SS (SS009)] [Xanthomonas campestris pv. campestris str. ATCC 33913]
2	flgE	flagellar hook protein FlgE [Flagella (CVF643)] [Burkholderia cenocepacia MC0-3]
1	cpsB	phosphatidate cytidylyltransferase [Capsule (VF0361)] [Enterococcus faecalis V583]
1	pomA	outer membrane protein PomA [Fibronectin-binding protein (AI228)] [Mannheimia haemolytica str. 89010807N]
1	proC	pyrroline-5-carboxylate reductase [Proline synthesis (CVF307)] [Mycobacterium abscessus subsp. bolletii 50594]
2	sbnA	O-Acetyl serine sulfhydrylase [staphyloferrin B (IA027)] [Staphylococcus aureus subsp. aureus str. Newman]
1	wcbS	UDP-3-O-[3-hydroxymyristoyl] N-acetylglucosamine deacetylase [Capsule I (CVF645)] [Burkholderia cenocepacia AU 1054]
1	mntA	ABC transporter ATP-binding protein [Manganese transport system (CVF761)] [Neisseria meningitidis alpha710]
1	mlr6361	hypothetical protein [T3SS (SS026)] [Mesorhizobium loti MAFF303099]
1	bvgS	virulence sensor protein [Two-component system (CVF377)] [Bordetella bronchiseptica RB50]
1	algU	RNA polymerase sigma-H factor AlgT [Alginate regulation (CVF523)] [Pseudomonas stutzeri A1501]
2	dahP	DAHP synthetase [Vanchrobactin (IA025)] [Listonella anguillarum RV22]
1	mymA	Putative monooxygenase (hydroxylase) [MymA operon (CVF649)] [Mycobacterium canettii CIPT 140070008]
1	hemC	porphobilinogen deaminase [Heme biosynthesis (CVF506)] [Haemophilus somnus 2336]
1	fliI	flagellum-specific ATP synthase FliI [Flagella (VF0430)] [Burkholderia pseudomallei K96243]
1	bscN	ATP synthase in type III secretion system [TTSS (VF0035)] [Bordetella pertussis Tohama I]
1	trpD	anthranilate phosphoribosyltransferase [Tryptophan synthesis (CVF308)] [Mycobacterium smegmatis str. MC2 155]
1	lgtF	UDP-glucose--lipooligosaccharide glucosyltransferase [LOS (CVF494)] [Haemophilus influenzae 86-028NP]
1	ctpV	putative METAL CATION TRANSPORTER P-TYPE ATPASE CTPV [Copper exporter (CVF658)] [Mycobacterium tuberculosis 7199-99]
1	wcbR	type I polyketide synthase WcbR [Capsule I (CVF645)] [Burkholderia thailandensis E264]
1	traG	conjugal transfer protein TraG [Lvh (Legionella vir homologs) type IVA secretion system (CVF353)] [Legionella longbeachae NSW150]
3	pilR	putative two-component system, response regulator [Type IV pili biosynthesis (CVF518)] [Pseudomonas fluorescens SBW25]
1	pld	phospholipase D superfamily protein PLD [Phospholipase D (CVF814)] [Rickettsia peacockii str. Rustic]
1	pilY1	type IV pilus biogenesis PilY1-related protein [type IV pili (AI111)] [Legionella pneumophila subsp. pneumophila str. Philadelphia 1]
2	capD	gamma-glutamyltranspeptidase [Polyglutamic acid capsule (CVF566)] [Bacillus licheniformis ATCC 14580]
8	flmH	short chain dehydrogenase/reductase family oxidoreductase [Polar flagella (CVF786)] [Aeromonas hydrophila subsp. hydrophila ATCC 7966]
1	ndk	nucleoside diphosphate kinase [Nucleoside diphosphate kinase (CVF660)] [Mycobacterium smegmatis JS623]
1	pdtorfF	putative sulfurylase [Pyridine-2,6-dithiocarboxylic acid (PDTC) (IA030)] [Pseudomonas stutzeri KC]
1	msbA	lipid A export ATP-binding protein MsbA [LOS (CVF494)] [Haemophilus influenzae PittGG]
1	regX3	two component sensory transduction protein [RegX3 (CVF667)] [Mycobacterium bovis BCG str. Tokyo 172]
1	ASA_3330	isochorismatase family protein [direct heme uptake system (IA062)] [Aeromonas salmonicida subsp. salmonicida A449]
4	bfmR	putative response regulator (activator) in two-component regulatory system (OmpR family) [Two-component system (CVF778)] [Acinetobacter baumannii 1656-2]
3	fadD13	acyl-CoA synthetase [MymA operon (CVF649)] [Mycobacterium gilvum Spyr1]
1	sigM	RNA polymerase sigma factor SigM [Sigma M (CVF329)] [Mycobacterium sp. JDM601]
1	fleR	two component, sigma54 specific, transcriptional regulator, Fis family [Flagella (CVF521)] [Pseudomonas putida F1]
1	sugC	ABC transporter, ATP-binding protein SugC [Trehalose-recycling ABC transporter (CVF651)] [Mycobacterium intracellulare str. MOTT36Y]
1	exbD	ExbD [Ton system (CVF202)] [Neisseria gonorrhoeae FA 1090]
1	fadD13	Putative chain-fatty-acid-CoA ligase FadD13 (fatty-acyl-CoA synthetase) [MymA operon (CVF649)] [Mycobacterium canettii CIPT 140070008]
2	fadE5	acyl-CoA dehydrogenase domain-containing protein [GPL locus (CVF650)] [Mycobacterium gilvum PYR-GCK]
1	BTH_I1335	BexA [Capsule I (CVF645)] [Burkholderia thailandensis E264]
1	hemP	hemin uptake protein [direct heme uptake system (IA059)] [Yersinia enterocolitica subsp. enterocolitica 8081]
2	qbsC	QbsC [thioquinolobactin (IA009)] [Pseudomonas fluorescens ATCC 17400]
1	yapE	autotransporter protein YapE [YapE (VF0505)] [Yersinia pestis CO92]
1	ligA	NAD dependent DNA ligase [Fibronectin-binding protein (AI240)] [Leptospira interrogans serovar Lai str. 56601]
1	sugC	Putative sugar-transport ATP-binding protein ABC transporter SugC [Trehalose-recycling ABC transporter (CVF651)] [Mycobacterium canettii CIPT 140070017]
1	lidL	hypothetical protein [Enhanced entry proteins (CVF348)] [Legionella pneumophila str. Lens]
1	lpxL	lipid A biosynthesis lauroyl acyltransferase [LPS (CVF774)] [Acinetobacter baumannii D1279779]
1	mce1B	virulence factor Mce family protein [Mce1 (CVF336)] [Mycobacterium smegmatis JS623]
2	mprA	DNA-binding response regulator [MprA/B (CVF333)] [Mycobacterium smegmatis str. MC2 155]
2	fliZ	hypothetical protein [Pse5Ac7Ac (AI150)] [Helicobacter pylori 26695]
1	exbB	biopolymer transport protein [Ton system (CVF202)] [Neisseria lactamica 020-06]
1	sugC	ABC transporter--like protein [Trehalose-recycling ABC transporter (CVF651)] [Mycobacterium vanbaalenii PYR-1]
1	mtrD	multiple transferable resistance system protein MtrD [MtrCDE (CVF759)] [Neisseria meningitidis M01-240355]
1	bopD	sugar-binding transcriptional regulator, LacI family [BopD (VF0362)] [Enterococcus faecalis V583]
1	fliO	flagellar protein [Flagella (CVF382)] [Bordetella avium 197N]
1	bprB	DNA-binding response regulator [Bsa T3SS (CVF641)] [Burkholderia mallei NCTC 10247]
1	phoR	Two component system response sensor kinase membrane associated PhoR [PhoP/R (CVF331)] [Mycobacterium canettii CIPT 140070017]
1	sigE	RNA polymerase sigma-70 factor [SigE (VF0295)] [Mycobacterium tuberculosis H37Rv]
1	CbuG_0575	hypothetical protein [T4SS effectors (CVF803)] [Coxiella burnetii CbuG_Q212]
1	wcbT	putative acyl-CoA transferase [Capsule I (CVF645)] [Burkholderia cenocepacia J2315]
1	virB9-1	type IV secretion system protein VirB9 [T4SS (SS055)] [Neorickettsia sennetsu str. Miyayama]
2	fliT	flagellar protein FliT [Flagella (CVF382)] [Bordetella pertussis Tohama I]
5	cylG	hypothetical protein [Beta-hemolysin/cytolysin (CVF171)] [Streptococcus agalactiae NEM316]
1	lpxB	lipid-A-disaccharide synthase [LOS (CVF494)] [Haemophilus influenzae PittEE]
2	flgG	flagellar basal body rod protein FlgG [Flagella (CVF643)] [Burkholderia cenocepacia J2315]
1	gmd-1	GDP-mannose 4,6-dehydratase [Capsule I (CVF645)] [Burkholderia thailandensis E264]
3	orbA	ornibactin receptor [ornibactin (IA036)] [Burkholderia cenocepacia J2315]
2	per	DegT/DnrJ/EryC1/StrS aminotransferase [LPS (CVF383)] [Brucella melitensis biovar Abortus 2308]
1	farA	efflux pump protein, fatty acid resistance [FarAB (CVF758)] [Neisseria gonorrhoeae FA 1090]
1	mprA	two component response transcriptional regulatory protein MprA [MprA/B (CVF333)] [Mycobacterium abscessus ATCC 19977]
1	ppsC	Phenolpthiocerol synthesis type-I polyketide synthase PpsC [PDIM (phthiocerol dimycocerosate) and PGL (phenolic glycolipid) biosynthesis and transport (CVF288)] [Mycobacterium canettii CIPT 140070010]
1	ddrA	daunorubicin resistance ATP-binding protein [PDIM (phthiocerol dimycocerosate) and PGL (phenolic glycolipid) biosynthesis and transport (CVF288)] [Mycobacterium intracellulare str. MOTT36Y]
2	adeF	Membrane-fusion protein [AdeFGH efflux pump/transport autoinducer (CVF773)] [Acinetobacter baumannii BJAB0715]
1	bspR5	ATP-dependent transcription regulator LuxR [Quorum sensing system (CVF644)] [Burkholderia thailandensis E264]
1	ysrR	response regulator protein [Ysa T3SS (SS018)] [Yersinia enterocolitica subsp. enterocolitica 8081]
1	leuD	isopropylmalate isomerase small subunit [Leucine synthesis (CVF309)] [Mycobacterium abscessus ATCC 19977]
1	cheY1	chemotaxis two-component response regulator CheY1 [Flagella (VF0430)] [Burkholderia pseudomallei K96243]
2	ppsC	phenolpthiocerol synthesis type-I polyketide synthase PpsC [PDIM (phthiocerol dimycocerosate) and PGL (phenolic glycolipid) biosynthesis and transport (CVF288)] [Mycobacterium ulcerans Agy99]
3	ML1683	histone-like protein [histone-like protein (Hlp)/laminin-binding protein (LBP) (AI354)] [Mycobacterium leprae TN]
1	pilE	type IV pilin [type IV pili (AI118)] [Xylella fastidiosa Temecula1]
1	ankL	ankyrin repeat protein [Dot/Icm (SS051)] [Coxiella burnetii Dugway 5J108-111]
1	fliL	flagellar basal body-associated protein FliL [Flagella (CVF643)] [Burkholderia thailandensis E264]
1	gspH	general secretory pathway protein H [gsp (SS210)] [Burkholderia pseudomallei K96243]
1	regX3	Sensory transduction protein RegX3 [RegX3 (CVF667)] [Mycobacterium abscessus ATCC 19977]
2	mlr6326	putative DNA invertase [T3SS (SS026)] [Mesorhizobium loti MAFF303099]
1	feoB	ferrous iron transporter B [Ferrous iron transport (CVF359)] [Legionella pneumophila str. Lens]
1	dltA	D-alanine--poly(phosphoribitol) ligase subunit 1 [D-alanine-polyphosphoribitol ligase (CVF676)] [Listeria welshimeri serovar 6b str. SLCC5334]
1	ciuD	Putative iron transport system ATP-binding protein [ciu iron uptake and siderophore biosynthesis system (CVF515)] [Corynebacterium diphtheriae NCTC 13129]
1	fliS	flagellar protein FliS [peritrichous flagella (AI139)] [Salmonella enterica subsp. enterica serovar Typhimurium str. LT2]
1	gspL	general secretory pathway L transmembrane protein [gsp (SS217)] [Ralstonia solanacearum GMI1000]
1	wbjD/wecB	UDP-N-acetylglucosamine 2-epimerase [Capsular polysaccharide (CVF282)] [Vibrio vulnificus YJ016]
1	tssM/icmF/bscB	putative type VI secretion system protein TssM [T6SS (SS193)] [Burkholderia cenocepacia J2315]
1	fliD	flagellar capping protein FliD [Flagella (VF0394)] [Yersinia enterocolitica subsp. enterocolitica 8081]
1	mucD	serine protease MucD precursor [Alginate regulation (CVF523)] [Pseudomonas aeruginosa PA7]
1	tsr	methyl-accepting chemotaxis sensory transducer [Flagella (CVF643)] [Burkholderia cenocepacia MC0-3]
1	CbuK_1823	GatB/Yqey domain protein [T4SS effectors (CVF803)] [Coxiella burnetii CbuK_Q154]
1	ibeB	copper/silver efflux system outer membrane protein CusC [Invasion of brain endothelial cells (Ibes) (CVF429)] [Escherichia coli APEC O1]
1	acsF	4-aminobutyrate aminotransferase [achromobactin (IA011)] [Dickeya dadantii 3937]
1	JJD26997_0576	putative hydrolase [LOS (CVF396)] [Campylobacter jejuni subsp. doylei 269.97]
1	wcbD	WcbD [Capsule I (CVF645)] [Burkholderia thailandensis E264]
1	fagC	ATP-binding component of ABC transporter [ABC transporter (CVF516)] [Corynebacterium pseudotuberculosis FRC41]
1	hcnB	hydrogen cyanide synthase HcnB [Hydrogen cyanide production (CVF549)] [Pseudomonas fluorescens Pf-5]
1	clbG	putative malonyl-CoA transacylase [colibactin (TX033)] [Escherichia coli O18:K1:H7 str. IHE3034]
1	hemL	glutamate-1-semialdehyde-2,1-aminomutase [Heme biosynthesis (CVF506)] [Haemophilus somnus 2336]
1	BPSL2786	acetyltransferase [Capsule I (VF0436)] [Burkholderia pseudomallei K96243]
1	hrpY	response regulator hrpY [T3SS (SS004)] [Erwinia amylovora CFBP1430]
2	YPA_2067	histidine transport system permease protein HisQ [O-antigen (CVF043)] [Yersinia pestis Antiqua]
1	AHA_1389	CobQ/CobB/MinD/ParA family protein [Polar flagella (CVF786)] [Aeromonas hydrophila subsp. hydrophila ATCC 7966]
1	LLO_1443	Sel1 repeat protein [Enhanced entry proteins (CVF348)] [Legionella longbeachae NSW150]
1	irtB	transmembrane ATP-binding protein ABC transporter [ABC transporter (CVF316)] [Mycobacterium liflandii 128FXT]
1	lpxD	UDP-3-O-[3-hydroxymyristoyl] glucosamine N-acyltransferase [LOS (CVF494)] [Haemophilus influenzae PittGG]
1	AHA_1829	hypothetical protein [T6SS (SS194)] [Aeromonas hydrophila subsp. hydrophila ATCC 7966]
1	pilT2	putative twitching motility-like protein [GC pili (AI096)] [Neisseria gonorrhoeae FA 1090]
1	mtrD	antibiotic resistance efflux pump component [MtrCDE (CVF759)] [Neisseria gonorrhoeae FA 1090]
2	mip	macrophage infectivity potentiator [Mip (CVF349)] [Legionella longbeachae NSW150]
2	hitC	iron(III) ABC transporter, ATP-binding protein [HitABC (VF0268)] [Haemophilus influenzae Rd KW20]
1	kdtA/waaA	3-deoxy-D-manno-octulosonic-acid transferase [LOS synthesis (CVF187)] [Neisseria meningitidis Z2491]
1	lpxL	lipid A biosynthesis lauroyl acyltransferase (heat shock protein B) [LPS (CVF774)] [Acinetobacter baumannii SDF]
1	plc	phospholipase C [Phospholipase C (CVF766)] [Acinetobacter baumannii AYE]
1	lpg1062	TPR repeat protein [Enhanced entry proteins (CVF348)] [Legionella pneumophila subsp. pneumophila str. Philadelphia 1]
1	kpsF	arabinose-5-phosphate isomerase [Capsule biosynthesis and transport (CVF393)] [Campylobacter jejuni RM1221]
1	ABAYE3812	glycosyl transferase family protein [Capsule (CVF775)] [Acinetobacter baumannii AYE]
1	pilT	twitching motility protein [Type IV pili biosynthesis (CVF518)] [Pseudomonas mendocina ymp]
1	mtrC	membrane fusion protein MtrC [MtrCDE (CVF759)] [Neisseria meningitidis M01-240355]
1	tssL/bscP	putative type VI secretion system protein TssL [T6SS (SS193)] [Burkholderia cenocepacia J2315]
1	ppsE	polyketide synthase family protein [PDIM (phthiocerol dimycocerosate) and PGL (phenolic glycolipid) biosynthesis and transport (CVF288)] [Mycobacterium gilvum Spyr1]
1	sugB	binding-protein-dependent transport systems inner membrane component [Trehalose-recycling ABC transporter (CVF651)] [Mycobacterium gilvum PYR-GCK]
2	fliE	flagellar hook-basal body complex protein (FliE) [Flagella (CVF643)] [Burkholderia cenocepacia AU 1054]
1	tssG/bscG	putative type VI secretion system protein TssG [T6SS (SS193)] [Burkholderia cenocepacia J2315]
1	cheY	response regulator receiver protein [Flagella (CVF643)] [Burkholderia cenocepacia AU 1054]
1	farA	multidrug resistance translocase [FarAB (CVF758)] [Neisseria meningitidis Z2491]
1	alcD	hypothetical protein [alcaligin (IA010)] [Bordetella pertussis Tohama I]
1	fliN	flagellar motor switch protein FliN [Flagella (CVF643)] [Burkholderia thailandensis E264]
1	fimZ	transcriptional regulator FimZ [Fim (CVF003)] [Salmonella enterica subsp. enterica serovar Heidelberg str. SL476]
1	hitC	iron-utilization ATP-binding protein hFbpC [Haemophilus iron transport locus (CVF501)] [Haemophilus influenzae 86-028NP]
1	trbE	conjugal transfer protein trbE precursor [Lvh (Legionella vir homologs) type IVA secretion system (CVF353)] [Legionella longbeachae NSW150]
1	mgtC	Mg2+ transport p-type ATPase C MgtC [Magnesium transport (CVF313)] [Mycobacterium ulcerans Agy99]
1	rmlA	Glucose-1-phosphate thymidylytransferase, putative [Capsule (CVF186)] [Streptococcus sanguinis SK36]
1	lpg2936	Dot/Icm type IV secretion system effector [Dot/Icm (VF0156)] [Legionella pneumophila subsp. pneumophila str. Philadelphia 1]
2	ciuD	iron ABC transporter ATP-binding protein [ciu iron uptake and siderophore biosynthesis system (CVF515)] [Corynebacterium pseudotuberculosis FRC41]
1	cblT	two-component regulatory system sensor kinase protein [cable pilus (AI081)] [Burkholderia cenocepacia J2315]
1	fliQ	flagellar biosynthetic protein FliQ [Flagella (CVF382)] [Bordetella avium 197N]
1	qbsN	QbsN [thioquinolobactin (IA009)] [Pseudomonas fluorescens ATCC 17400]
1	mgtC	hypothetical protein [Mg2+ transport (CVF005)] [Salmonella enterica subsp. arizonae serovar 62:z4,z23:-- str. RSK2980]
1	flhG	flagellar biosynthesis protein, FlhG [Flagella (CVF643)] [Burkholderia cenocepacia AU 1054]
1	sugC	ABC transporter-like protein [Trehalose-recycling ABC transporter (CVF651)] [Mycobacterium gilvum PYR-GCK]
1	tadB	TadB [type IV pili (AI098)] [Pseudomonas aeruginosa PAO1]
1	rmlB	dTDP-glucose 4,6-dehydratase [Capsular polysaccharide (CVF282)] [Vibrio fischeri ES114]
2	pilE	class II pilin PilE [Type IV pili (CVF189)] [Neisseria lactamica 020-06]
1	sigE	RNA polymerase, sigma-24 subunit, ECF subfamily [Sigma E (CVF327)] [Mycobacterium sp. JLS]
1	hemB	Porphobilinogen synthase [Heme biosynthesis (CVF506)] [Haemophilus somnus 2336]
1	mprB	integral membrane sensor signal transduction histidine kinase [MprA/B (CVF333)] [Mycobacterium vanbaalenii PYR-1]
1	gtrB	bactoprenol glucosyl transferase [LPS glucosylation (CVF473)] [Shigella flexneri 5 str. 8401]
1	fliP	flagellar biosynthesis protein [Flagella (cluster I) (CVF039)] [Yersinia pestis CO92]
1	cheD	methyl-accepting chemotaxis protein CheD [peritrichous flagella (AI145)] [Yersinia enterocolitica subsp. enterocolitica 8081]
1	fadE29	acyl-CoA dehydrogenase domain-containing protein [FadE29 (CVF654)] [Mycobacterium sp. KMS]
1	mrsA/glmM	phosphoglucosamine mutase [Exopolysaccharide (CVF495)] [Haemophilus ducreyi 35000HP]
2	pvdH	Diaminobutyrate-2-oxoglutarate transaminase [Pyoverdine (CVF551)] [Pseudomonas fluorescens Pf0-1]
1	BJAB07104_00096	putative UDP-glucose 6-dehydrogenase [Capsule (CVF775)] [Acinetobacter baumannii BJAB07104]
1	cheD	chemoreceptor glutamine deamidase CheD [Flagella (CVF643)] [Burkholderia thailandensis E264]
1	plcD	phospholipase D [Phospholipase D (CVF767)] [Acinetobacter baumannii AYE]
1	mgtB	magnesium-translocating P-type ATPase [Mg2+ transport (CVF005)] [Salmonella enterica subsp. enterica serovar Schwarzengrund str. CVM19633]
1	chpD	putative transcriptional regulator [Type IV pili twitching motility related proteins (CVF519)] [Pseudomonas aeruginosa LESB58]
1	pilM	Tfp pilus assembly protein, ATPase PilM [Type IV pili (CVF346)] [Legionella pneumophila str. Paris]
3	farA	Efflux pump protein, fatty acid resistance [FarAB (CVF758)] [Neisseria gonorrhoeae NCCP11945]
8	fbpC	iron-uptake permease ATP-binding protein [ABC transporter (CVF197)] [Neisseria lactamica 020-06]
2	acsB	2,4-dihydroxyhept-2-ene-1,7-dioic acid aldolase [achromobactin (IA011)] [Dickeya dadantii 3937]
1	mucD	protease Do [Alginate regulation (CVF523)] [Pseudomonas putida W619]
4	pdtorfO	putative acyl-CoA dehydrogenase [Pyridine-2,6-dithiocarboxylic acid (PDTC) (IA030)] [Pseudomonas stutzeri KC]
1	alcA	alcaligin biosynthesis enzyme [alcaligin (IA010)] [Bordetella pertussis Tohama I]
2	wcbP	putative capsular polysaccharide biosynthesis dehydrogenase/reductase protein [Capsule I (CVF645)] [Burkholderia cenocepacia J2315]
1	regX3	two component transcriptional regulator [RegX3 (CVF667)] [Mycobacterium gilvum PYR-GCK]
1	qbsF	QbsF [thioquinolobactin (IA009)] [Pseudomonas fluorescens ATCC 17400]
1	orfM	deoxyribonucleotide triphosphate pyrophosphatase [LOS (CVF494)] [Haemophilus influenzae Rd KW20]
1	phzS	flavin-containing monooxygenase [Phenazines biosynthesis (CVF536)] [Pseudomonas aeruginosa UCBPP-PA14]
1	hrpG	response regulator transcription regulator protein [T3SS (SS008)] [Ralstonia solanacearum GMI1000]
1	lysA	diaminopimelate decarboxylase [Lysine synthesis (CVF310)] [Mycobacterium abscessus subsp. bolletii str. GO 06]
1	flgJ	flagellar rod assembly protein/muramidase FlgJ [Flagella (cluster I) (CVF039)] [Yersinia enterocolitica subsp. palearctica 105.5R(r)]
1	hcnA	Ferredoxin [Hydrogen cyanide production (CVF549)] [Pseudomonas fluorescens Pf0-1]
1	bauA	TonB-dependent siderophore receptor BauA [pseudomonine (IA004)] [Pseudomonas entomophila L48]
3	pilR	two component, sigma54 specific, transcriptional regulator, Fis family [Type IV pili biosynthesis (CVF518)] [Pseudomonas mendocina ymp]
26	ptxR	transcriptional regulator PtxR [pyoverdine (IA001)] [Pseudomonas aeruginosa PAO1]
1	htpB	60 kDa chaperonin (Protein Cpn60)(groEL protein)(Heat shock protein B). [Hsp60 (CVF347)] [Legionella pneumophila str. Lens]
3	pdtorfM	putative aminotransferase [Pyridine-2,6-dithiocarboxylic acid (PDTC) (IA030)] [Pseudomonas stutzeri KC]
1	fliF	flagellar MS-ring protein [Flagella (CVF643)] [Burkholderia cenocepacia AU 1054]
1	ahpC	peroxiredoxin ycf42 [AhpC (CVF322)] [Mycobacterium indicus pranii MTCC 9506]
1	farB	multidrug resistance translocase [FarAB (CVF758)] [Neisseria lactamica 020-06]
1	ureG	urease/hydrogenase-associated predicted GTPase UreG [Urease (CVF221)] [Helicobacter hepaticus ATCC 51449]
8	fbpC	ABC transporter, ATP-binding protein, iron related [ABC transporter (CVF197)] [Neisseria gonorrhoeae FA 1090]
8	hitC	ABC transporter related [Haemophilus iron transport locus (CVF501)] [Haemophilus somnus 2336]
1	hpa2	Hpa2 protein [T3SS (SS009)] [Xanthomonas campestris pv. campestris str. ATCC 33913]
1	lspA	hypothetical protein [Lipoprotein-specific signal peptidase II (CVF249)] [Listeria seeligeri serovar 1/2b str. SLCC3954]
1	lgtF	glycosyl transferase family 2 [LOS (CVF494)] [Haemophilus somnus 2336]
3	clpC	endopeptidase Clp ATP-binding chain C [ClpC (VF0072)] [Listeria monocytogenes EGD-e]
2	gspF	general secretory pathway F transmembrane protein [gsp (SS217)] [Ralstonia solanacearum GMI1000]
1	mtrD	drug efflux protein [MtrCDE (CVF759)] [Neisseria meningitidis Z2491]
1	ddrA	daunorubicin resistance ABC transporter ATPase subunit [PDIM (phthiocerol dimycocerosate) and PGL (phenolic glycolipid) biosynthesis and transport (CVF288)] [Mycobacterium gilvum PYR-GCK]
1	argK	phaseolotoxin-insensitive ornithine carbamoyltransferase [Phytotoxin phaseolotoxin (CVF546)] [Pseudomonas syringae pv. phaseolicola 1448A]
1	fadE5	acyl-CoA dehydrogenase [GPL locus (CVF650)] [Mycobacterium smegmatis str. MC2 155]
1	rfaF	ADP-heptose--LPS heptosyltransferase [LOS synthesis (CVF187)] [Neisseria lactamica 020-06]
1	rhcC2	outer membrane protein RhcC2; component of type III secretion apparatus [T3SS1 (SS028)] [Sinorhizobium fredii NGR234]
1	algR	two component transcriptional regulator, LytTR family [Alginate regulation (CVF523)] [Pseudomonas mendocina ymp]
1	cheV	CheV [ND (AI144)] [Aeromonas hydrophila subsp. hydrophila ATCC 7966]
1	sugC	sugar-transport ATP-binding protein ABC transporter SugC [Trehalose-recycling ABC transporter (CVF651)] [Mycobacterium marinum M]
6	fadD13	fatty-acid--CoA ligase [MymA operon (CVF649)] [Mycobacterium sp. JDM601]
1	bfpE	BfpE, polytopic inner membrane protein [BFP (VF0174)] [Escherichia coli O127:H6 str. E2348/69]
1	pprA	two-component sensor PprA [type IV pili (AI098)] [Pseudomonas aeruginosa PAO1]
2	gspK	general secretory pathway K transmembrane protein [gsp (SS217)] [Ralstonia solanacearum GMI1000]
1	pbpG	D-alanyl-D-alanine endopeptidase [PbpG (CVF779)] [Acinetobacter baumannii SDF]
1	wbmP	hypothetical protein [LPS (CVF380)] [Bordetella parapertussis 12822]
2	yhcA	Inner membrane protein of tripartite multidrug resistance system [achromobactin (IA011)] [Dickeya dadantii 3937]
2	sugA	sugar-transport integral membrane protein ABC transporter UspA [Trehalose-recycling ABC transporter (CVF651)] [Mycobacterium bovis AF2122/97]
1	ddrA	daunorubicin-DIM-transport ATP-binding protein ABC transporter DrrA [PDIM (phthiocerol dimycocerosate) and PGL (phenolic glycolipid) biosynthesis and transport (CVF288)] [Mycobacterium liflandii 128FXT]
1	lirB	Dot/Icm type IV secretion system effector LirB [Dot/Icm (SS047)] [Legionella pneumophila subsp. pneumophila str. Philadelphia 1]
1	rfaE	ADP-heptose synthase [LOS (CVF494)] [Haemophilus influenzae 86-028NP]
1	hemU	hemin transport system permease protein HmuU [direct heme uptake system (IA059)] [Yersinia enterocolitica subsp. enterocolitica 8081]
1	gspC	putative general secretion pathway related transmembrane protein [gsp (SS217)] [Ralstonia solanacearum GMI1000]
1	lpxH	UDP-2,3-diacylglucosamine hydrolase [LOS (CVF494)] [Haemophilus influenzae PittGG]
1	cheW	chemotaxis protein CheW [Flagella (VF0430)] [Burkholderia pseudomallei K96243]
1	napA	Neutrophil-activating protein A [Neutrophil-activating protein (HP-NAP) (CVF215)] [Helicobacter acinonychis str. Sheeba]
3	cblR	two-component regulatory system response regulator protein [cable pilus (AI081)] [Burkholderia cenocepacia J2315]
1	hlyB	Hemolysin B [Hemolysin (VF0225)] [Escherichia coli CFT073]
1	BTH_I1332	GDP-6-deoxy-D-lyxo-4-hexulose reductase [Capsule I (CVF645)] [Burkholderia thailandensis E264]
1	hemN	oxygen-independent coproporphyrinogen III oxidase [Heme biosynthesis (CVF506)] [Haemophilus somnus 2336]
1	relA	GTP pyrophosphokinase [RelA (CVF365)] [Legionella longbeachae NSW150]
1	ddhB	CDP-glucose 4,6-dehydratase [O-antigen (CVF043)] [Yersinia pseudotuberculosis IP 32953]
1	YE105_C1178	WbcM protein [O-antigen (CVF043)] [Yersinia enterocolitica subsp. palearctica 105.5R(r)]
2	bprA	H-NS histone family protein [Bsa T3SS (CVF641)] [Burkholderia pseudomallei 1106a]
1	sfa3	transcriptional regulator [HSI-3 (SS180)] [Pseudomonas aeruginosa PAO1]
1	mprA	two component response transcriptional regulatory protein MprA [MprA/B (CVF333)] [Mycobacterium abscessus subsp. bolletii 50594]
1	kefB	hypothetical protein [Potassium/proton antiporter (CVF647)] [Mycobacterium tuberculosis UT205]
1	Cj0596	major antigenic peptide PEB-cell binding factor [Peb4/CBF2 (AI315)] [Campylobacter jejuni subsp. jejuni NCTC 11168]
1	mtrC	membrane fusion protein MtrC [MtrCDE (VF0451)] [Neisseria meningitidis MC58]
1	flgM	flagellin synthesis anti-sigma-28 factor [Flagella (CVF643)] [Burkholderia cenocepacia J2315]
1	algC	phosphomannomutase [Alginate biosynthesis (CVF522)] [Pseudomonas stutzeri A1501]
1	wzm	ctrC protein [Capsule I (CVF645)] [Burkholderia thailandensis E264]
1	pilC	type II secretion system protein [Type IV pili biosynthesis (CVF518)] [Pseudomonas putida GB-1]
2	fpvI	RNA polymerase sigma factor [pyoverdine (IA001)] [Pseudomonas aeruginosa PAO1]
1	flgC	flagellar basal body rod protein [Flagella (cluster I) (CVF039)] [Yersinia pestis CO92]
2	cylG	3-ketoacyl-ACP-reductase CylG [Beta-hemolysin/cytolysin (CVF171)] [Streptococcus agalactiae 2603V/R]
1	mrkD	fimbrial adhesin protein precursor [type 3 fimbriae (biofilm formation) (AI076)] [Klebsiella pneumoniae subsp. pneumoniae NTUH-K2044]
1	pilF	type IV pilus assembly protein [Type IV pili (CVF189)] [Neisseria lactamica 020-06]
1	wcbC	polysaccharide export protein [Capsule I (CVF645)] [Burkholderia cenocepacia HI2424]
2	pks	beta-ketoacyl synthase [GPL locus (CVF650)] [Mycobacterium intracellulare MOTT-02]
1	algW	2-alkenal reductase [Alginate regulation (CVF523)] [Pseudomonas mendocina ymp]
1	eno	phosphopyruvate hydratase [Streptococcal enolase (CVF153)] [Streptococcus pneumoniae D39]
1	regX3	Sensory transduction protein regX3 [RegX3 (CVF667)] [Mycobacterium indicus pranii MTCC 9506]
2	gtrB	bactoprenol glucosyl transferase [LPS (VF0124)] [Shigella flexneri 2a str. 301]
1	virB	LvhB11 [Lvh (Legionella vir homologs) type IVA secretion system (CVF353)] [Legionella longbeachae NSW150]
2	sugC	ABC transporter, ATP-binding protein SugC [Trehalose-recycling ABC transporter (CVF651)] [Mycobacterium yongonense 05-1390]
2	fliY	cystine transporter subunit [peritrichous flagella (AI139)] [Salmonella enterica subsp. enterica serovar Typhimurium str. LT2]
1	tuf	elongation factor Tu [EF-Tu (CVF587)] [Mycoplasma gallisepticum str. R(low)]
1	gspH	general secretory pathway H transmembrane protein [gsp (SS217)] [Ralstonia solanacearum GMI1000]
12	PA2383	transcriptional regulator [pyoverdine (IA001)] [Pseudomonas aeruginosa PAO1]
1	fadE5	putative acyl-CoA dehydrogenase FADE5 [GPL locus (CVF650)] [Mycobacterium canettii CIPT 140010059]
1	kdsB	3-deoxy-D-manno-octulosonate cytidylyltransferase [LOS (CVF494)] [Haemophilus somnus 2336]
1	panD	aspartate alpha-decarboxylase [Pantothenate synthesis (CVF305)] [Mycobacterium intracellulare str. MOTT36Y]
2	msrA/B(pilB)	peptide methionine sulfoxide reductase MsrA/MsrB [includes: thioredoxin, peptide methionine sulfoxide reductase MsrA (protein-methionine-S-oxide reductase; peptide Met(O) reductase) and peptide methio [Methionine sulphoxide reductase (CVF762)] [Neisseria meningitidis WUE 2594]
1	rfaD	ADP-L-glycero-D-manno-heptose-6-epimerase [LOS (CVF494)] [Haemophilus influenzae PittGG]
1	icl	isocitrate lyase [Isocitrate lyase (CVF302)] [Mycobacterium sp. KMS]
1	lpg2628	Dot/Icm type IV secretion system effector [Dot/Icm (VF0156)] [Legionella pneumophila subsp. pneumophila str. Philadelphia 1]
1	tar/cheM	methyl accepting chemotaxis protein II [peritrichous flagella (AI139)] [Salmonella enterica subsp. enterica serovar Typhimurium str. LT2]
1	ddrA	daunorubicin resistance ABC transporter ATPase subunit [PDIM (phthiocerol dimycocerosate) and PGL (phenolic glycolipid) biosynthesis and transport (CVF288)] [Mycobacterium sp. JLS]
1	acpC	acyl carrier protein AcpC [Beta-hemolysin/cytolysin (CVF171)] [Streptococcus agalactiae 2603V/R]
1	clbD	putative 3-hydroxyacyl-CoA dehydrogenase [colibactin (TX033)] [Escherichia coli O18:K1:H7 str. IHE3034]
1	hemE	uroporphyrinogen decarboxylase [Heme biosynthesis (CVF506)] [Haemophilus somnus 2336]
1	motB	chemotaxis protein [Flagella (CVF382)] [Bordetella avium 197N]
1	PSPPH_4310	fatty acid desaturase [Phytotoxin phaseolotoxin (CVF546)] [Pseudomonas syringae pv. phaseolicola 1448A]
1	ompA	hypothetical protein [OmpA (CVF799)] [Anaplasma marginale str. St. Maries]
1	tssK/bscO	putative type VI secretion system protein TssK [T6SS (SS193)] [Burkholderia cenocepacia J2315]
1	kdsA	2-dehydro-3-deoxyphosphooctonate aldolase [LOS (CVF494)] [Haemophilus somnus 129PT]
1	fimV	hypothetical protein [Type IV pili biosynthesis (CVF518)] [Pseudomonas stutzeri A1501]
2	lidL	Dot/Icm type IV secretion system effector LidL [Dot/Icm (SS047)] [Legionella pneumophila subsp. pneumophila str. Philadelphia 1]
1	algL	poly(beta-D-mannuronate) lyase [Alginate biosynthesis (CVF522)] [Pseudomonas putida KT2440]
2	ucaA	major fimbrial subunit [uroepithelial cell adhesin (UCA) (AI071)] [Proteus mirabilis HI4320]
5	armR	two-component response regulator [Cpi-1a + Cpi-1 (SPI-1 like) (SS016)] [Chromobacterium violaceum ATCC 12472]
1	ahpC	alkyl hydroperoxide reductase [AhpC (CVF322)] [Mycobacterium leprae TN]
2	ricA	Rab2 interacting conserved protein A [RicA (VF0414)] [Brucella melitensis bv. 1 str. 16M]
1	qbsB	QbsB [thioquinolobactin (IA009)] [Pseudomonas fluorescens ATCC 17400]
4	hitC	iron(III) ABC transporter ATP-binding protein [Haemophilus iron transport locus (CVF501)] [Haemophilus influenzae PittEE]
1	motA	flagellar motor protein MotA [Flagella (VF0430)] [Burkholderia pseudomallei K96243]
1	sodC	periplasmic superoxide dismutase [Cu-Zn] SodC [Cu,Zn superoxide dismutase (CVF323)] [Mycobacterium ulcerans Agy99]
1	tssH/clpV/bscF	putative type VI secretion system protein TssH [T6SS (SS193)] [Burkholderia cenocepacia J2315]
1	pilA	putative type IV pilin protein [Type IV pili (CVF638)] [Burkholderia cenocepacia J2315]
3	phoR	two-component system response phosphate sensor kinase, PhoR [PhoP/R (CVF331)] [Mycobacterium marinum M]
1	recN	DNA repair protein RecN [Recombinational repair protein (CVF763)] [Neisseria meningitidis M04-240196]
1	CFF8240_1413	bifunctional protein HldE [LOS (CVF396)] [Campylobacter fetus subsp. fetus 82-40]
1	mtrC	membrane fusion protein [MtrCDE (CVF759)] [Neisseria meningitidis alpha14]
1	hitB	iron(III)-transport system permease protein hFbpB [Haemophilus iron transport locus (CVF501)] [Haemophilus influenzae 86-028NP]
4	fadE14	acyl-CoA dehydrogenase FADE13 [Mycobactin (CVF315)] [Mycobacterium tuberculosis str. Haarlem/NITR202]
1	purC	phosphoribosylaminoimidazole- succinocarboxamide synthase PurC [Purine synthesis (CVF306)] [Mycobacterium sp. JDM601]
1	mprA	persistence regulator MRPA [MprA/B (CVF333)] [Mycobacterium tuberculosis RGTB423]
1	mmaA4	methoxy mycolic acid synthase [Methyltransferase (CVF287)] [Mycobacterium sp. JDM601]
1	sugB	binding-protein-dependent transport system inner membrane protein [Trehalose-recycling ABC transporter (CVF651)] [Mycobacterium vanbaalenii PYR-1]
3	MGA_1142	organic hydroperoxide resistance protein [MG1142 (AI361)] [Mycoplasma gallisepticum str. R(low)]
1	flhD	flagellar transcriptional activator [Flagella (CVF382)] [Bordetella avium 197N]
4	ddrA	daunorubicin resistance ABC transporter ATPase subunit [PDIM (phthiocerol dimycocerosate) and PGL (phenolic glycolipid) biosynthesis and transport (CVF288)] [Mycobacterium vanbaalenii PYR-1]
2	phoR	two-component system response phosphate sensor kinase PhoR [PhoP/R (CVF331)] [Mycobacterium sp. JDM601]
1	ECNA114_2857	hypothetical protein [SCI-I T6SS (CVF734)] [Escherichia coli NA114]
1	BRA0655	glycerol-3-phosphate ABC transporter periplasmic glycerol-3-phosphate-binding protein [BRA0655 (AI310)] [Brucella suis 1330]
1	phoP	putative DNA-binding response regulator PhoP [PhoP/R (CVF331)] [Mycobacterium abscessus ATCC 19977]
1	flgR	sigma-54 associated transcriptional activator [Pse5Ac7Ac, Pse5Ac7Am, Pse8OAc, Pse5Am7AcGlnAc (AI151)] [Campylobacter jejuni subsp. jejuni NCTC 11168]
1	pilJ	type IV pili methyl-accepting chemotaxis transducer PilJ [Type IV pili twitching motility related proteins (CVF519)] [Pseudomonas entomophila L48]
1	W7S_15445	methyltransferase [PDIM (phthiocerol dimycocerosate) and PGL (phenolic glycolipid) biosynthesis and transport (CVF288)] [Mycobacterium intracellulare str. MOTT36Y]
1	irtA	transmembrane ATP-binding protein ABC transporter [ABC transporter (CVF316)] [Mycobacterium liflandii 128FXT]
1	leuD	3-isopropylmalate dehydratase, small subunit [Leucine synthesis (CVF309)] [Mycobacterium smegmatis str. MC2 155]
2	mtrE	outer-membrane lipoprotein MtrE [MtrCDE (CVF759)] [Neisseria meningitidis 8013]
1	fxbA	Formyl transferase [exochelin (IA032)] [Mycobacterium smegmatis str. MC2 155]
1	lpxA	acyl-(acyl-carrier-protein)--UDP-N-acetylglucosamine O-acyltransferase [LOS (CVF494)] [Haemophilus somnus 2336]
1	tsr	methyl-accepting chemotaxis protein [Flagella (CVF643)] [Burkholderia mallei NCTC 10229]
1	ABBFA_003458	protein capL [Capsule (CVF775)] [Acinetobacter baumannii AB307-0294]
1	CbuG_0446	hypothetical protein [T4SS effectors (CVF803)] [Coxiella burnetii CbuG_Q212]
2	kasB	3-oxoacyl-(acyl carrier protein) synthase II [FAS-II (CVF300)] [Mycobacterium tuberculosis RGTB327]
1	sigH	RNA polymerase sigma-E factor (sigma- 24) SigH (RpoE) [Sigma H (CVF328)] [Mycobacterium sp. JDM601]
1	gspN	general secretory pathway N transmembrane protein [gsp (SS217)] [Ralstonia solanacearum GMI1000]
1	flgD	flagellar basal body rod modification protein [Flagella (cluster I) (CVF039)] [Yersinia enterocolitica subsp. palearctica 105.5R(r)]
2	staB	hypothetical protein [Sta (CVF019)] [Salmonella enterica subsp. enterica serovar Paratyphi B str. SPB7]
1	pvdO	protein of unknown function DUF323 [Pyoverdine (CVF551)] [Pseudomonas putida GB-1]
1	secA2	preprotein translocase subunit SecA [Accessory secretion factor (CVF299)] [Mycobacterium abscessus ATCC 19977]
1	fabZ	(3R)-hydroxymyristoyl ACP dehydratase [LPS (CVF383)] [Brucella melitensis bv. 1 str. 16M]
1	tadA	TadA ATPase [type IV pili (AI098)] [Pseudomonas aeruginosa PAO1]
1	pgi	glucose-6-phosphate isomerase [Exopolysaccharide (CVF495)] [Haemophilus ducreyi 35000HP]
1	flhA	flagellar biosynthesis protein FlhA [Flagella (CVF643)] [Burkholderia thailandensis E264]
1	mynA/sacA	UDP-N-acetyl-D-glucosamine 2-epimerase [Capsule (CVF206)] [Neisseria meningitidis Z2491]
3	hrpY	HrpY [T3SS (SS007)] [Pantoea stewartii subsp. stewartii str. SS104]
1	cheB	chemotaxis-specific methylesterase CheB [peritrichous flagella (AI145)] [Yersinia enterocolitica subsp. enterocolitica 8081]
1	xcpT	general secretion pathway protein G [xcp secretion system (VF0084)] [Pseudomonas aeruginosa PAO1]
1	adhD	S-(hydroxymethyl)glutathione dehydrogenase/class III alcohol dehydrogenase [MymA operon (CVF649)] [Mycobacterium smegmatis str. MC2 155]

## Sheet: CAG00016
CAG00016
GeneNum	MarkerGene	Function
1	regX3	two component transcriptional regulator [RegX3 (CVF667)] [Mycobacterium vanbaalenii PYR-1]
1	PSPPH_4303	L-arginine:lysine amidinotransferase, putative [Phytotoxin phaseolotoxin (CVF546)] [Pseudomonas syringae pv. phaseolicola 1448A]
2	uppS	undecaprenyl diphosphate synthase [Capsule (CVF618)] [Enterococcus faecium Aus0004]
1	sugA	SugA [Trehalose-recycling ABC transporter (CVF651)] [Mycobacterium avium subsp. paratuberculosis K-10]
1	sugA	binding-protein-dependent transport system inner membrane protein [Trehalose-recycling ABC transporter (CVF651)] [Mycobacterium sp. KMS]
2	clpC	endopeptidase Clp ATP-binding chain C [ClpC (VF0072)] [Listeria monocytogenes EGD-e]
1	lgt	putative prolipoprotein diacylglyceryl transferase [Lipoprotein diacylglyceryl transferase (CVF248)] [Listeria ivanovii subsp. ivanovii PAM 55]
1	cpsI	UDP-galactopyranose mutase [Capsule (VF0361)] [Enterococcus faecalis V583]
1	yhxB/manB	probable phosphomannomutase [LOS (CVF494)] [Haemophilus ducreyi 35000HP]
1	tuf	Elongation factor Tu [EF-Tu (CVF587)] [Mycoplasma synoviae 53]
1	argK	phaseolotoxin-insensitive ornithine carbamoyltransferase [Phytotoxin phaseolotoxin (CVF546)] [Pseudomonas syringae pv. phaseolicola 1448A]
1	ndk	Putative nucleoside diphosphate kinase NdkA (NDK) (NDP kinase) (nucleoside-2-P kinase) [Nucleoside diphosphate kinase (CVF660)] [Mycobacterium canettii CIPT 140070017]
1	stp	serine/threonine protein phosphatase [Serine-threonine phosphatase (CVF245)] [Listeria seeligeri serovar 1/2b str. SLCC3954]
1	secA2	SecA DEAD domain protein [Accessory secretion factor (CVF299)] [Mycobacterium sp. JLS]
1	pgi	glucose-6-phosphate isomerase [Exopolysaccharide (CVF495)] [Haemophilus somnus 129PT]
1	ddrA	daunorubicin resistance ATP-binding protein [PDIM (phthiocerol dimycocerosate) and PGL (phenolic glycolipid) biosynthesis and transport (CVF288)] [Mycobacterium intracellulare str. MOTT36Y]
1	C8J_1344	hypothetical protein [Capsule biosynthesis and transport (CVF393)] [Campylobacter jejuni subsp. jejuni 81116]
2	sugC	sugar ABC transporter ATP-binding protein SugC [Trehalose-recycling ABC transporter (CVF651)] [Mycobacterium abscessus subsp. bolletii 50594]
2	fadD13	fatty-acid--CoA ligase [MymA operon (CVF649)] [Mycobacterium sp. JDM601]
1	narJ	Respiratory nitrate reductase subunit delta NarJ [Nitrate reductase (CVF318)] [Mycobacterium canettii CIPT 140070008]
1	luxS	S-ribosylhomocysteinase [Autoinducer-2 (CVF628)] [Vibrio parahaemolyticus RIMD 2210633]
1	leuD	isopropylmalate isomerase small subunit [Leucine synthesis (CVF309)] [Mycobacterium abscessus ATCC 19977]
1	ML1683	histone-like protein [histone-like protein (Hlp)/laminin-binding protein (LBP) (AI354)] [Mycobacterium leprae TN]
1	COXBURSA331_A1602	hypothetical protein [T4SS effectors (CVF803)] [Coxiella burnetii RSA 331]
1	recN	hypothetical protein [Recombinational repair protein (CVF763)] [Neisseria gonorrhoeae FA 1090]
1	cheY	chemotaxis regulatory protein CheY [peritrichous flagella (AI140)] [Escherichia coli O157:H7 str. EDL933]
1	sugB	sugB [Trehalose-recycling ABC transporter (CVF651)] [Mycobacterium intracellulare MOTT-02]
1	rgpG	putative glycosyl transferase N-acetylglucosaminyltransferase), RgpG [Capsule (CVF186)] [Streptococcus mutans UA159]
1	sugC	sugar ABC transporter ATP-binding protein [Trehalose-recycling ABC transporter (CVF651)] [Mycobacterium gilvum Spyr1]
3	sugA	sugar-transport integral membrane protein ABC transporter UspA [Trehalose-recycling ABC transporter (CVF651)] [Mycobacterium bovis AF2122/97]
1	lirB	Dot/Icm type IV secretion system effector LirB [Dot/Icm (SS047)] [Legionella pneumophila subsp. pneumophila str. Philadelphia 1]
1	flmH	3-oxoacyl-ACP reductase [Polar flagella (CVF786)] [Aeromonas salmonicida subsp. salmonicida A449]
1	YE105_C1500	Mannose-1-phosphate guanylytransferase, ManC protein [O-antigen (CVF043)] [Yersinia enterocolitica subsp. palearctica 105.5R(r)]
1	fur	transcriptional repressor of iron-responsive genes (Fur family) (ferric uptake regulator) [Fur (VF0113)] [Salmonella enterica subsp. enterica serovar Typhimurium str. LT2]
1	eccC4	ESX-4 secretion system protein EccC4 [ESX-4 (T7SS) (CVF636)] [Mycobacterium abscessus subsp. bolletii str. GO 06]
1	hemN	coproporphyrinogen III oxidase [Heme biosynthesis (CVF506)] [Haemophilus ducreyi 35000HP]
1	ctpC	cadmium transporting P-type ATPase [P(1)-type Mn2+ transporting ATPase (CVF657)] [Mycobacterium smegmatis str. MC2 155]
1	regX3	Sensory transduction protein RegX3 [RegX3 (CVF667)] [Mycobacterium abscessus ATCC 19977]
1	narH	narH [Nitrate reductase (CVF318)] [Mycobacterium intracellulare str. MOTT36Y]
1	sugC	ABC transporter, ATP-binding protein SugC [Trehalose-recycling ABC transporter (CVF651)] [Mycobacterium intracellulare MOTT-02]
1	tadA	type II/IV secretion system ATP hydrolase TadA/VirB11/CpaF [Flp pili (AI114)] [Vibrio vulnificus CMCP6]
1	phoR	two component system response phosphate sensor kinase, PhoR [PhoP/R (CVF331)] [Mycobacterium ulcerans Agy99]
1	htrA/degP	serine protease [Serine protease (CVF148)] [Streptococcus gordonii str. Challis substr. CH1]
1	glnA1	glutamine synthetase [Glutamine synthesis (CVF311)] [Mycobacterium tuberculosis RGTB327]
1	pbtD	pyridoxal-phosphate dependent enzyme [Proteobactin (IA034)] [Proteus mirabilis HI4320]
2	msbA	fused lipid transporter subunits of ABC superfamily: membrane component/ATP-binding component [LOS (CVF494)] [Haemophilus influenzae PittEE]
1	pchA	salicylate biosynthesis isochorismate synthase [Pyochelin (CVF553)] [Pseudomonas syringae pv. tomato str. DC3000]
1	sitB	Iron transport protein, ATP-binding component [Ferrous iron transport (CVF479)] [Shigella flexneri 2a str. 2457T]
1	hitC	iron(III) ABC transporter, ATP-binding protein [Haemophilus iron transport locus (CVF501)] [Haemophilus somnus 129PT]
1	panD	aspartate 1-decarboxylase [Pantothenate synthesis (CVF305)] [Mycobacterium gilvum PYR-GCK]
1	aatC	ABC transporter ATP-binding protein AatC [ABC transporter for dispersin (CVF737)] [Escherichia coli O78:H11:K80 str. H10407]
1	mgtC	Mg2+ transport protein [Mg2+ transport (CVF005)] [Salmonella enterica subsp. enterica serovar Choleraesuis str. SC-B67]
1	whiB3	transcription factor WhiB [WhiB3 (CVF330)] [Mycobacterium sp. JLS]
1	nuoG	NADH-quinone oxidoreductase, chain g [NuoG (CVF620)] [Mycobacterium avium 104]
1	phoR	Two component system response sensor kinase membrane associated PhoR [PhoP/R (CVF331)] [Mycobacterium canettii CIPT 140060008]
1	hrpY	response regulator hrpY [T3SS (SS004)] [Erwinia amylovora CFBP1430]
1	YPA_2067	histidine transport system permease protein HisQ [O-antigen (CVF043)] [Yersinia pestis Antiqua]
1	whiB3	Transcription factor WhiB [WhiB3 (CVF330)] [Mycobacterium smegmatis str. MC2 155]
1	devS	histidine kinase response regulator [DevR/S (CVF334)] [Mycobacterium abscessus ATCC 19977]
1	hlyD	probable hemolysin [Hemolysin (CVF417)] [Clostridium perfringens str. 13]
1	devR/dosR	two component transcriptional regulator, LuxR family [DevR/S (CVF334)] [Mycobacterium gilvum PYR-GCK]
1	irtA	drugs-transport transmembrane ATP-binding protein ABC transporter [ABC transporter (CVF316)] [Mycobacterium tuberculosis CAS/NITR204]
1	narI	respiratory nitrate reductase, gamma subunit [Nitrate reductase (CVF318)] [Mycobacterium gilvum PYR-GCK]
1	sugB	sugar-transport integral membrane protein ABC transporter SugB [Trehalose-recycling ABC transporter (CVF651)] [Mycobacterium liflandii 128FXT]
1	mip	macrophage infectivity potentiator [Mip (CVF349)] [Legionella pneumophila str. Paris]
1	srtC1	sortase [Type 1 pili (AI135)] [Actinomyces naeslundii str. T14V]
1	fadD13	Putative chain-fatty-acid-CoA ligase FadD13 (fatty-acyl-CoA synthetase) [MymA operon (CVF649)] [Mycobacterium canettii CIPT 140070017]
1	proC	pyrroline-5-carboxylate reductase [Proline synthesis (CVF307)] [Mycobacterium sp. JLS]
1	lsgF	glycosyltransferase [LOS (CVF494)] [Haemophilus influenzae Rd KW20]
1	whiB3	WhiB family transcriptional regulator [WhiB3 (CVF330)] [Mycobacterium abscessus ATCC 19977]
1	eno	phosphopyruvate hydratase [Streptococcal enolase (CVF153)] [Streptococcus pneumoniae D39]
2	sugC	ABC transporter ATP-binding protein [Trehalose-recycling ABC transporter (CVF651)] [Mycobacterium smegmatis str. MC2 155]
1	CT396	molecular chaperone DnaK [MOMP (AI392)] [Chlamydia trachomatis D/UW-3/CX]
1	relA	GTP pyrophosphokinase [(p)ppGpp synthesis and hydrolysis (CVF335)] [Mycobacterium abscessus ATCC 19977]
1	mycP3	peptidase S8/S53 subtilisin kexin sedolisin [ESX-3 (T7SS) (CVF635)] [Mycobacterium sp. JLS]
1	zmp1	endothelin-converting enzyme [Zn++ metallophrotease (CVF655)] [Mycobacterium gilvum Spyr1]
1	feoB	ferrous iron transport protein B [Ferrous iron transport (CVF359)] [Legionella longbeachae NSW150]
1	folE	GTP cyclohydrolase I [TSS-1 (SS191)] [Burkholderia mallei ATCC 23344]
1	cheB-2	chemotaxis-specific methylesterase [Polar flagella (CVF786)] [Aeromonas salmonicida subsp. salmonicida A449]
1	devR/dosR	two-component system response regulator [DevR/S (CVF334)] [Mycobacterium indicus pranii MTCC 9506]
1	sugB	binding-protein-dependent transport systems inner membrane component [Trehalose-recycling ABC transporter (CVF651)] [Mycobacterium gilvum PYR-GCK]
1	trpD	anthranilate phosphoribosyltransferase [Tryptophan synthesis (CVF308)] [Mycobacterium abscessus subsp. bolletii 50594]
1	glnA1	glutamine synthetase, type I [Glutamine synthesis (CVF311)] [Mycobacterium gilvum PYR-GCK]
1	caeA	tripeptidyl-peptidase B [Carboxylesterase (CVF648)] [Mycobacterium sp. JLS]
1	sitB	iron ABC transporter ATP-binding protein [Iron/managanease transport (CVF459)] [Escherichia coli O44:H18 042]
1	ptpA	protein tyrosine phosphatase [Tyrosine phosphatase (CVF661)] [Mycobacterium tuberculosis str. Beijing/NITR203]
1	ddrA	daunorubicin resistance ABC transporter ATP-binding subunit [PDIM (phthiocerol dimycocerosate) and PGL (phenolic glycolipid) biosynthesis and transport (CVF288)] [Mycobacterium smegmatis JS623]
1	hitC	iron-utilization ATP-binding protein hFbpC [Haemophilus iron transport locus (CVF501)] [Haemophilus influenzae 86-028NP]
1	BCAL3234	glycosyltransferase [Capsule I (CVF645)] [Burkholderia cenocepacia J2315]
1	fimP	FimP [Type 1 pili (AI135)] [Actinomyces naeslundii str. T14V]
1	msrA/B(pilB)	peptide methionine sulfoxide reductase MsrA/MsrB [includes: thioredoxin, peptide methionine sulfoxide reductase MsrA (protein-methionine-S-oxide reductase; peptide Met(O) reductase) and peptide methio [Methionine sulphoxide reductase (CVF762)] [Neisseria meningitidis WUE 2594]
1	sitC	iron transport protein, inner membrane component [Iron/managanease transport (CVF459)] [Escherichia coli 536]
1	CD1546	putative hemolysin-like membrane protein [Hemolysin (CVF417)] [Clostridium difficile 630]
1	ddrA	daunorubicin resistance ABC transporter ATPase subunit [PDIM (phthiocerol dimycocerosate) and PGL (phenolic glycolipid) biosynthesis and transport (CVF288)] [Mycobacterium sp. JLS]
1	panC	pantoate--beta-alanine ligase [Pantothenate synthesis (CVF305)] [Mycobacterium gilvum PYR-GCK]
1	sodA	[Mn] superoxide dismutase [Iron-cofactored SOD (CVF324)] [Mycobacterium smegmatis str. MC2 155]
1	Rv0440	chaperonin GroEL [GroEL(Hsp60)/Cpn60.2 (AI353)] [Mycobacterium tuberculosis H37Rv]
1	hemH	ferrochelatase [Heme biosynthesis (CVF506)] [Haemophilus influenzae PittEE]
1	narG	Putative respiratory nitrate reductase (alpha chain) NarG [Nitrate reductase (CVF318)] [Mycobacterium canettii CIPT 140070010]
1	prrA	transcriptional regulatory protein prrA [PrrA/B (CVF332)] [Mycobacterium indicus pranii MTCC 9506]
1	ideR	iron dependent repressor [Iron-dependent regulator (CVF314)] [Mycobacterium vanbaalenii PYR-1]
1	sigH	RNA polymerase sigma-E factor [Sigma H (CVF328)] [Mycobacterium abscessus ATCC 19977]
1	mbtI	anthranilate synthase component I [Mycobactin (CVF315)] [Mycobacterium tuberculosis str. Haarlem/NITR202]
1	mlr6361	hypothetical protein [T3SS (SS026)] [Mesorhizobium loti MAFF303099]
2	clpP	ATP-dependent Clp protease proteolytic subunit [ClpP (VF0074)] [Listeria monocytogenes EGD-e]
1	sitC	Iron transport protein [Ferrous iron transport (CVF479)] [Shigella flexneri 5 str. 8401]
1	ASA_1361	SOJ-like and chromosome partitioning protein [Polar flagella (CVF786)] [Aeromonas salmonicida subsp. salmonicida A449]
1	cdsD	Type III secretion system inner membrane ring complex protein CdsD [TTSS (VF0344)] [Chlamydia trachomatis D/UW-3/CX]
1	orfM	putative deoxyribonucleotide triphosphate pyrophosphatase [LOS (CVF494)] [Haemophilus ducreyi 35000HP]
1	plr/gapA	glyceraldehyde-3-phosphate dehydrogenase, type I [Streptococcal plasmin receptor/GAPDH (CVF123)] [Streptococcus pneumoniae D39]
1	hitC	iron(III) ABC transporter ATP-binding protein [Haemophilus iron transport locus (CVF501)] [Haemophilus influenzae PittEE]
1	manA	mannose-6-phosphate isomerase (phosphomannose isomerase) [Exopolysaccharide (CVF495)] [Haemophilus somnus 129PT]
1	hasC1	UTP--glucose-1-phosphate uridylyltransferase 1 [Capsule (CVF186)] [Streptococcus pyogenes str. Manfredo]
1	scpB	segregation and condensation protein B [Fibronectin-binding protein (AI186)] [Streptococcus agalactiae 2603V/R]
1	SGO_1024	putative polysaccharide ABC transporter [Capsule (CVF186)] [Streptococcus gordonii str. Challis substr. CH1]
1	phoR	two-component system response phosphate sensor kinase, PhoR [PhoP/R (CVF331)] [Mycobacterium marinum M]
1	rhcN	type III secretion component, RhcN, ATP synthase [T3SS2 (SS027)] [Sinorhizobium fredii NGR234]
1	flmH	short chain dehydrogenase/reductase family oxidoreductase [Polar flagella (CVF786)] [Aeromonas hydrophila subsp. hydrophila ATCC 7966]
1	eps4	exopolysaccharide biosynthesis protein [Capsule (CVF186)] [Streptococcus thermophilus LMG 18311]
1	irtB	ABC transporter ATP-binding protein [ABC transporter (CVF316)] [Mycobacterium indicus pranii MTCC 9506]
1	tig/ropA	trigger factor [Trigger factor (CVF149)] [Streptococcus gordonii str. Challis substr. CH1]
4	sugB	binding-protein-dependent transport system inner membrane protein [Trehalose-recycling ABC transporter (CVF651)] [Mycobacterium vanbaalenii PYR-1]
1	BAV0086	Putative glycosyl transferase [LPS (CVF380)] [Bordetella avium 197N]
1	MGA_1142	organic hydroperoxide resistance protein [MG1142 (AI361)] [Mycoplasma gallisepticum str. R(low)]
1	phoP	two component transcriptional regulator, winged helix family [PhoP/R (CVF331)] [Mycobacterium sp. JLS]
1	phzC1	phenazine biosynthesis protein PhzC [Phenazines biosynthesis (CVF536)] [Pseudomonas aeruginosa PAO1]
1	phoP	putative DNA-binding response regulator PhoP [PhoP/R (CVF331)] [Mycobacterium abscessus ATCC 19977]
1	qbsC	QbsC [thioquinolobactin (IA009)] [Pseudomonas fluorescens ATCC 17400]
1	sugB	sugar ABC transporter permease SugB [Trehalose-recycling ABC transporter (CVF651)] [Mycobacterium abscessus subsp. bolletii 50594]
1	tlyC	hemolysin C (tlyC) [Hemolysin C (CVF812)] [Rickettsia prowazekii BuV67-CWPP]
1	ligA	NAD dependent DNA ligase [Fibronectin-binding protein (AI240)] [Leptospira interrogans serovar Lai str. 56601]
1	sugB	carbohydrate ABC transporter membrane protein 2, CUT1 family [Trehalose-recycling ABC transporter (CVF651)] [Mycobacterium smegmatis JS623]
1	oatA	O-acetyltransferase OatA [OatA (CVF674)] [Listeria monocytogenes HCC23]
1	fagC	Putative iron-siderophore uptake system ATP-binding component [ABC transporter (CVF516)] [Corynebacterium diphtheriae NCTC 13129]
1	pchI	putative ATP-binding component of ABC transporter [Pyochelin (CVF553)] [Pseudomonas aeruginosa UCBPP-PA14]
1	CbuG_0446	hypothetical protein [T4SS effectors (CVF803)] [Coxiella burnetii CbuG_Q212]
1	regX3	two component sensory transduction protein RegX3 [RegX3 (CVF667)] [Mycobacterium bovis BCG str. Pasteur 1173P2]
1	pspA	pneumococcal surface protein A [PspA (VF0152)] [Streptococcus pneumoniae TIGR4]
1	ideR	Mn-dependent transcriptional regulator [Iron-dependent regulator (CVF314)] [Mycobacterium smegmatis JS623]
1	adhD	alcohol dehydrogenase GroES-like protein [MymA operon (CVF649)] [Mycobacterium sp. MCS]
1	hmuV	Iron-related transport system ATP-binding protein [HtaA-type surface protein, direct heme uptake system (IA051)] [Corynebacterium diphtheriae NCTC 13129]
1	letA	Legionella transmission activator LetA [LetA/LetS two component (CVF363)] [Legionella pneumophila str. Paris]
1	pchI	probable ATP-binding component of ABC transporter [Pyochelin (CVF553)] [Pseudomonas aeruginosa PA7]
1	mrsA/glmM	predicted phosphomannomutase [Exopolysaccharide (CVF495)] [Haemophilus influenzae PittEE]
2	hitC	ABC transporter related [Haemophilus iron transport locus (CVF501)] [Haemophilus somnus 2336]

## Sheet: Staphylococcus aureus
Staphylococcus aureus
GeneNum	MarkerGene	Function
1	cylG	hypothetical protein [Beta-hemolysin/cytolysin (CVF171)] [Streptococcus agalactiae NEM316]
1	ahpC	alkyl hydroperoxide reductase C protein AhpC [AhpC (CVF322)] [Mycobacterium sp. JDM601]
1	ascF	diaminobutyrate--2-oxoglutarate aminotransferase [achromobactin (IA003)] [Pseudomonas syringae pv. syringae B728a]
1	ureE	hypothetical protein [Urease (CVF221)] [Helicobacter acinonychis str. Sheeba]
1	tig/ropA	trigger factor [Trigger factor (CVF149)] [Streptococcus pneumoniae D39]
1	wzb	Protein-tyrosine-phosphatase [Capsular polysaccharide (CVF282)] [Vibrio vulnificus CMCP6]
1	capL	capsular polysaccharide synthesis enzyme CapL [Capsule (CVF110)] [Staphylococcus aureus RF122]
1	leuD	3-isopropylmalate dehydratase, small subunit [Leucine synthesis (CVF309)] [Mycobacterium sp. KMS]
1	hemA	glutamyl-tRNA reductase [Heme biosynthesis (CVF506)] [Haemophilus somnus 129PT]
1	syrD	Cyclic peptide transporter [Phytotoxin syringomycin (CVF548)] [Pseudomonas syringae pv. syringae B728a]
1	bscS	periplasmic solute-binding protein [T6SS (SS193)] [Burkholderia cenocepacia J2315]
1	sspB	cysteine protease precursor [Cysteine protease (CVF094)] [Staphylococcus aureus subsp. aureus N315]
1	stp	serine/threonine protein phosphatase [Serine-threonine phosphatase (CVF245)] [Listeria seeligeri serovar 1/2b str. SLCC3954]
1	sbnD	membrane transporter protein [staphyloferrin B (IA027)] [Staphylococcus aureus subsp. aureus str. Newman]
1	pdhB	Pyruvate dehydrogenase E1 component, betasubunit [PDH-B (CVF588)] [Mycoplasma agalactiae PG2]
1	hspR	hspR [HspR (VF0297)] [Mycobacterium tuberculosis H37Rv]
1	lytR	membrane-bound transcriptional regulator LytR [Polysaccharide capsule (CVF567)] [Bacillus cereus ATCC 10987]
1	isdG	iron-regulated surface determinant protein G [Isd (VF0015)] [Staphylococcus aureus subsp. aureus str. Newman]
1	isdA	iron-regulated surface determinant protein A [Isd (VF0015)] [Staphylococcus aureus subsp. aureus str. Newman]
1	htrA/degP	serine protease HtrA [Serine protease (CVF148)] [Streptococcus mutans UA159]
2	sugC	sugar ABC transporter ATP-binding protein SugC [Trehalose-recycling ABC transporter (CVF651)] [Mycobacterium abscessus subsp. bolletii 50594]
1	regX3	two component transcriptional regulator [RegX3 (CVF667)] [Mycobacterium sp. JLS]
1	hisH2	glutamine amidotransferase [LPS O-antigen (P. aeruginosa) (CVF520)] [Pseudomonas aeruginosa PAO1]
1	ML1683	histone-like protein [histone-like protein (Hlp)/laminin-binding protein (LBP) (AI354)] [Mycobacterium leprae TN]
1	atl	autolysin [Autolysin (CVF109)] [Staphylococcus aureus subsp. aureus MW2]
1	rgpG	putative glycosyl transferase N-acetylglucosaminyltransferase), RgpG [Capsule (CVF186)] [Streptococcus mutans UA159]
1	YE105_C0309	putative two-component response regulator [TTSS (chromosomally encoded) (CVF046)] [Yersinia enterocolitica subsp. palearctica 105.5R(r)]
1	CBUD_0561	hypothetical protein [T4SS effectors (CVF803)] [Coxiella burnetii Dugway 5J108-111]
1	icaB	intercellular adhesion protein B [Intercellular adhesin (CVF106)] [Staphylococcus aureus subsp. aureus MRSA252]
1	flmH	3-oxoacyl-ACP reductase [Polar flagella (CVF786)] [Aeromonas salmonicida subsp. salmonicida A449]
1	sbnC	siderophore biosynthesis IucC family protein [staphyloferrin B (IA027)] [Staphylococcus aureus subsp. aureus str. Newman]
1	gtaB	UTP--glucose-1-phosphate uridylyltransferase [Polysaccharide capsule (CVF567)] [Bacillus thuringiensis str. Al Hakam]
1	llsG	ABC transporter ATP-binding protein LlsG [LLS (VF0410)] [Listeria innocua SLCC6294]
1	hemN	coproporphyrinogen III oxidase [Heme biosynthesis (CVF506)] [Haemophilus ducreyi 35000HP]
2	regX3	Sensory transduction protein RegX3 [RegX3 (CVF667)] [Mycobacterium abscessus ATCC 19977]
1	CTC00586	hemolysin III [Hemolysin (CVF417)] [Clostridium tetani E88]
1	vctD	iron(III) ABC transporter, permease protein [Periplasmic binding protein-dependent ABC transport systems (CVF276)] [Vibrio cholerae O1 biovar El Tor str. N16961]
1	feoB	ferrous iron transporter B [Ferrous iron transport (CVF359)] [Legionella pneumophila str. Lens]
1	pvdD	pyoverdine sidechain peptide synthetase III, L-Thr-L-Ser component [Pyoverdine (CVF551)] [Pseudomonas syringae pv. phaseolicola 1448A]
1	cap5P	capsular polysaccharide biosynthesis protein Cap5P [Capsule (CVF110)] [Staphylococcus aureus subsp. aureus USA300_FPR3757]
1	hlyB	hemolysin transport protein [Hemolysin (VF0207)] [Escherichia coli O157:H7 str. EDL933]
1	CJE1606	haloacid dehalogenase-like hydrolase domain/phosphoribulokinase domain protein [Capsule biosynthesis and transport (CVF393)] [Campylobacter jejuni RM1221]
1	sspA	V8 protease [Serine V8 protease (CVF090)] [Staphylococcus aureus subsp. aureus USA300_FPR3757]
1	SAS0139	capsular polysaccharide synthesis enzyme [Capsule (CVF110)] [Staphylococcus aureus subsp. aureus MSSA476]
1	kdtB	lipopolysaccharide core biosynthesis protein [LPS (VF0056)] [Helicobacter pylori 26695]
2	hitC	iron(III) ABC transporter, ATP-binding protein [Haemophilus iron transport locus (CVF501)] [Haemophilus somnus 129PT]
2	virR	DNA-binding response regulator [VirR/VirS (CVF252)] [Listeria welshimeri serovar 6b str. SLCC5334]
3	sasC	cell wall surface anchor family protein [SasG (AI411)] [Staphylococcus aureus subsp. aureus COL]
1	cap5G	UDP-N-acetylglucosamine 2-epimerase Cap5G [Capsule (CVF110)] [Staphylococcus aureus subsp. aureus COL]
1	hemL	glutamate-1-semialdehyde-2,1-aminomutase [Heme biosynthesis (CVF506)] [Haemophilus somnus 2336]
1	ybtP	lipoprotein inner membrane ABC-transporter [Yersiniabactin (VF0136)] [Yersinia pestis CO92]
1	essC	hypothetical protein [Type VII secretion system (CVF624)] [Staphylococcus aureus subsp. aureus str. Newman]
1	regX3	two component sensory transduction protein RegX3 [RegX3 (CVF667)] [Mycobacterium ulcerans Agy99]
2	oatA	acyltransferase [OatA (CVF674)] [Listeria welshimeri serovar 6b str. SLCC5334]
1	ureG	urease accessory protein UreG [Urease (CVF221)] [Helicobacter pylori P12]
1	coxH2/rimL	ribosomal-protein-S18-alanine acetyltransferase [T4SS effectors (CVF803)] [Coxiella burnetii CbuK_Q154]
1	ndk	nucleoside diphosphate kinase [Nucleoside diphosphate kinase (CVF660)] [Mycobacterium marinum M]
1	hitC	iron(III) ABC transporter, ATP-binding protein [HitABC (VF0268)] [Haemophilus influenzae Rd KW20]
1	sitB	SitB protein [Iron/managanease transport (CVF459)] [Escherichia coli UTI89]
2	hpt	hexose phosphate transport protein [Sugar-uptake system (CVF237)] [Listeria seeligeri serovar 1/2b str. SLCC3954]
1	srtB	NPQTN specific sortase B [Isd (VF0015)] [Staphylococcus aureus subsp. aureus MW2]
1	sbnB	ornithine cyclodeaminase [staphyloferrin B (IA027)] [Staphylococcus aureus subsp. aureus str. Newman]
1	sigF	RNA polymerase sigma factor SigF [Sigma F (CVF326)] [Mycobacterium sp. JDM601]
1	lysA	LysA_2 [Lysine synthesis (CVF310)] [Mycobacterium avium subsp. paratuberculosis K-10]
1	sbnH	diaminopimelate decarboxylase [staphyloferrin B (IA027)] [Staphylococcus aureus subsp. aureus str. Newman]
1	sfaD	hypothetical protein [staphyloferrin A (IA026)] [Staphylococcus aureus subsp. aureus str. Newman]
2	sdrE	bone sialoprotein-binding protein [Ser-Asp rich fibrinogen-binding proteins (CVF102)] [Staphylococcus aureus subsp. aureus MRSA252]
1	devR/dosR	two-component system response regulator [DevR/S (CVF334)] [Mycobacterium indicus pranii MTCC 9506]
1	essB	type VII secretion system protein EssB, monotopic membrane protein [Type VII secretion system (VF0403)] [Staphylococcus aureus subsp. aureus MW2]
1	ahpC	alkylhydroperoxide reductase [AhpC (CVF322)] [Mycobacterium smegmatis str. MC2 155]
1	ctpV	putative metal cation transporter P-type ATPase CTPV [Copper exporter (CVF658)] [Mycobacterium canettii CIPT 140010059]
1	A1S_0065	UDP-glucose 4-epimerase [Capsule (CVF775)] [Acinetobacter baumannii ATCC 17978]
1	clfB	clumping factor B [Clumping factor B (CVF099)] [Staphylococcus aureus RF122]
1	groEL	chaperonin GroEL [GroEL (CVF403)] [Clostridium thermocellum ATCC 27405]
1	hlyB	probable hemolysin [Hemolysin (CVF417)] [Clostridium perfringens str. 13]
1	isdF	iron/heme permease [NEAT-type surface protein, direct heme uptake system (IA047)] [Staphylococcus aureus subsp. aureus str. Newman]
2	sodB	superoxide dismutase [SodB (VF0169)] [Legionella pneumophila subsp. pneumophila str. Philadelphia 1]
1	cyaB	cyclolysin secretion ATP-binding protein [Cya (VF0028)] [Bordetella pertussis Tohama I]
1	wcbT	8-amino-7-oxononanoate synthase [Capsule I (CVF645)] [Burkholderia thailandensis E264]
1	narK2	nitrate/nitrite transporter protein [Nitrate/nitrite transporter (CVF320)] [Mycobacterium smegmatis str. MC2 155]
1	esxA	type VII secretion system protein secreted protein EsxA [Type VII secretion system (VF0403)] [Staphylococcus aureus subsp. aureus MW2]
1	panC	pantothenate synthetase [Pantothenate synthesis (CVF305)] [Mycobacterium gilvum Spyr1]
1	tagT	type six secretion associated protein TagT, ATP-binding component of ABC transporter [HSI-I (VF0334)] [Pseudomonas aeruginosa PAO1]
1	fbpC	iron(III) ABC transporter ATP-binding protein [ABC transporter (CVF197)] [Neisseria meningitidis M01-240355]
1	eps9	exopolysaccharide biosynthesis protein [Capsule (CVF186)] [Streptococcus thermophilus LMG 18311]
2	msrA/B(pilB)	trifunctional thioredoxin/methionine sulfoxide reductase A/B protein [Methionine sulphoxide reductase (CVF762)] [Neisseria gonorrhoeae NCCP11945]
1	fnbA	fibronectin-binding protein [Fibronectin binding proteins (CVF100)] [Staphylococcus aureus RF122]
1	mbtI	anthranilate synthase component I [Mycobactin (CVF315)] [Mycobacterium tuberculosis str. Haarlem/NITR202]
1	slrA	peptidyl-prolyl cis-trans isomerase, cyclophilin-type [Streptococcal lipoprotein rotamase A (CVF129)] [Streptococcus pneumoniae CGSP14]
1	clpP	ATP-dependent Clp protease proteolytic subunit [ClpP (VF0074)] [Listeria monocytogenes EGD-e]
2	eap/map	MAP domain protein [Extracellular adherence protein/MHC analogous protein (CVF104)] [Staphylococcus aureus subsp. aureus JH1]
1	map	map protein, programmed frameshift [Fibronectin-binding protein (AI177)] [Staphylococcus aureus subsp. aureus COL]
1	STER_1057	Polysaccharide Transporter, PST family [Capsule (CVF186)] [Streptococcus thermophilus LMD-9]
1	cpsA	undecaprenyl diphosphate synthase [Capsule (VF0361)] [Enterococcus faecalis V583]
1	flmH	3-oxoacyl-ACP reductase [Polar flagella (VF0473)] [Aeromonas hydrophila ML09-119]
1	pilB	type IV pilus assembly protein [type IV pili (AI109)] [Clostridium perfringens str. 13]
2	scn	complement inhibitor SCIN [SCIN (VF0425)] [Staphylococcus aureus subsp. aureus str. Newman]
1	ybtQ	ABC transporter, ATP-binding/permease protein [Yersiniabactin (CVF556)] [Pseudomonas syringae pv. phaseolicola 1448A]
1	hemB	Porphobilinogen synthase [Heme biosynthesis (CVF506)] [Haemophilus somnus 2336]
1	lplA1	putative lipoate protein ligase A [Lipoate protein ligase A1 (CVF238)] [Listeria ivanovii subsp. ivanovii PAM 55]
1	hisF	imidazole glycerol phosphate synthase subunit HisF [LPS (VF0171)] [Legionella pneumophila subsp. pneumophila str. Philadelphia 1]
1	nuc	thermonuclease precursor [Thermonuclease (CVF093)] [Staphylococcus aureus subsp. aureus USA300_FPR3757]
1	chuB	putative hemin uptake system permease [direct heme uptake system (IA056)] [Campylobacter jejuni subsp. jejuni NCTC 11168]
1	hdtS	hdtS protein [Acylhomoserine lactone synthase (CVF528)] [Pseudomonas syringae pv. tomato str. DC3000]
1	htsB	iron compound ABC transporter, permease protein [staphyloferrin A (IA026)] [Staphylococcus aureus subsp. aureus str. Newman]
1	sbnF	siderophore biosynthesis IucC family protein [staphyloferrin B (IA027)] [Staphylococcus aureus subsp. aureus str. Newman]
1	rhcN	type III secretion component, RhcN, ATP synthase [T3SS2 (SS027)] [Sinorhizobium fredii NGR234]
1	geh	glycerol ester hydrolase [Lipase (CVF091)] [Staphylococcus aureus subsp. aureus N315]
1	hlb	truncated beta-hemolysin [Beta hemolysin (CVF086)] [Staphylococcus aureus subsp. aureus JH1]
1	lip	triacylglycerol lipase precursor [Lipase (CVF091)] [Staphylococcus aureus RF122]
1	cylA	ABC (ATP-binding cassette) transporter CylA [Beta-hemolysin/cytolysin (CVF171)] [Streptococcus agalactiae 2603V/R]
2	SACOL0507	LysM domain-containing protein [Fibronectin-binding protein (AI180)] [Staphylococcus aureus subsp. aureus COL]
1	cpsG	MurB family protein [Capsule (VF0361)] [Enterococcus faecalis V583]
1	fbpA	hypothetical protein [Fibronectin-binding protein (CVF227)] [Listeria monocytogenes 08-5578]
1	msrA/B(pilB)	peptide methionine sulfoxide reductase [Methionine sulphoxide reductase (CVF762)] [Neisseria lactamica 020-06]
1	cap8B	capsular polysaccharide synthesis enzyme Cap8B [Capsule (VF0003)] [Staphylococcus aureus subsp. aureus MW2]
1	clpE	ATP-dependent protease [ClpE (VF0073)] [Listeria monocytogenes EGD-e]
1	sbnE	siderophore biosynthesis IucA family protein [staphyloferrin B (IA027)] [Staphylococcus aureus subsp. aureus str. Newman]
1	sirC	siderophore compound ABC transporter permease protein SirC [staphyloferrin B (IA027)] [Staphylococcus aureus subsp. aureus str. Newman]
1	sitD	SitD protein [Iron/managanease transport (CVF459)] [Escherichia coli CFT073]
1	epsH	exopolysaccharide biosynthesis protein, acetyltransferase [Capsule (CVF186)] [Streptococcus thermophilus CNRZ1066]
1	lisR	two-component response regulator [LisR/LisK (CVF253)] [Listeria monocytogenes EGD-e]
1	icaD	intercellular adhesion protein D, involved in polysaccharide intercellular adhesin(PIA) synthesis [Intercellular adhesion proteins (VF0014)] [Staphylococcus aureus subsp. aureus MW2]
1	efb	fibrinogen-binding protein precursor [Fibrinogen binding protein (CVF108)] [Staphylococcus aureus subsp. aureus MRSA252]
1	fagC	putative iron ABC transport system, ATP-binding protein [ABC transporter (CVF516)] [Corynebacterium jeikeium K411]
1	SPH_0460	UDP-N-acetyl-D-mannosamine transferase [Capsule (CVF186)] [Streptococcus pneumoniae Hungary19A-6]
1	set25	exotoxin 4 [Exotoxin (CVF075)] [Staphylococcus aureus subsp. aureus MSSA476]
2	bsc1	bifunctional; ribulose 5-phosphate reductase; CDP-ribitol pyrophosphorylase [Capsule (VF0043)] [Haemophilus influenzae str. 1007]
1	pdhB	pyruvate dehydrogenase E1 component beta subunit [PDH-B (CVF588)] [Mycoplasma mobile 163K]
1	MG_301	glyceraldehyde-3-phosphate dehydrogenase [GAPDH (AI368)] [Mycoplasma genitalium G37]
1	mprA	two component transcriptional regulator, winged helix family [MprA/B (CVF333)] [Mycobacterium gilvum PYR-GCK]
1	agrC	Sensor protein CitS [AgrA/AgrC (CVF254)] [Listeria monocytogenes str. La111]
1	epsE	sugar transferase; probable phospho-glucosyltransferase [Polysaccharide capsule (CVF567)] [Bacillus thuringiensis serovar konkukian str. 97-27]
1	secA2	SecA DEAD domain protein [Accessory secretion factor (CVF299)] [Mycobacterium vanbaalenii PYR-1]
1	recN	DNA repair protein RecN [Recombinational repair protein (CVF763)] [Neisseria meningitidis M01-240149]
1	narG	nitrate reductase, alpha subunit [Nitrate reductase (CVF318)] [Mycobacterium sp. JLS]
1	sspC	Staphostatin B [Staphopain (VF0006)] [Staphylococcus aureus subsp. aureus MW2]
1	sitB	manganese/iron transport system ATP-binding protein [Iron/managanease transport (CVF459)] [Escherichia coli O25b:H4-ST131]
1	capC	capsular polysaccharide synthesis enzyme CapC [Capsule (CVF110)] [Staphylococcus haemolyticus JCSC1435]
1	cpsC	teichoic acid biosynthesis protein, putative [Capsule (VF0361)] [Enterococcus faecalis V583]
1	C8J_1332	hypothetical protein [Capsule biosynthesis and transport (CVF393)] [Campylobacter jejuni subsp. jejuni 81116]
1	CLK_2301	transporter, HlyC/CorC family [Hemolysin (CVF417)] [Clostridium botulinum A3 str. Loch Maree]
1	essA	type VII secretion system protein EssA, monotopic membrane protein [Type VII secretion system (VF0403)] [Staphylococcus aureus subsp. aureus MW2]
3	pdtorfM	putative aminotransferase [Pyridine-2,6-dithiocarboxylic acid (PDTC) (IA030)] [Pseudomonas stutzeri KC]
1	msrA/B(pilB)	trifunctional thioredoxin/methionine sulfoxide reductase A/B protein [Methionine sulphoxide reductase (CVF762)] [Neisseria gonorrhoeae FA 1090]
1	EFAU004_00491	periplasmic solute binding protein [EfaA (CVF610)] [Enterococcus faecium Aus0004]
1	mrsA/glmM	predicted phosphomannomutase [Exopolysaccharide (CVF495)] [Haemophilus influenzae PittEE]
1	ciuD	putative iron ABC transport system, ATP-binding protein [ciu iron uptake and siderophore biosynthesis system (CVF515)] [Corynebacterium jeikeium K411]
1	vWbp	secreted von Willebrand factor-binding protein precursor [vWbp (VF0420)] [Staphylococcus aureus subsp. aureus str. Newman]
1	lplA1	lipoate protein ligase [LplA1 (VF0347)] [Listeria monocytogenes EGD-e]
3	fbpC	ABC transporter, ATP-binding protein, iron related [ABC transporter (CVF197)] [Neisseria gonorrhoeae FA 1090]
1	irp6C	putative iron ABC transport system, ATP-binding protein [Siderophore-depenedent iron uptake system (CVF513)] [Corynebacterium jeikeium K411]
2	hitC	ABC transporter related [Haemophilus iron transport locus (CVF501)] [Haemophilus somnus 2336]
2	manA	mannose-6-phosphate isomerase [Polysaccharide capsule (CVF567)] [Bacillus thuringiensis str. Al Hakam]
1	esaA	hypothetical protein [Type VII secretion system (CVF624)] [Staphylococcus aureus subsp. aureus NCTC 8325]
1	yhxB/manB	phosphomannomutase [LOS (CVF494)] [Haemophilus influenzae Rd KW20]
1	atlE	bifunctional autolysin [Atl (AI404)] [Staphylococcus epidermidis RP62A]
2	clpC	endopeptidase Clp ATP-binding chain C [ClpC (VF0072)] [Listeria monocytogenes EGD-e]
1	hly/hla	Alpha-Hemolysin precursor [<alpha>-hemolysin (VF0001)] [Staphylococcus aureus subsp. aureus MW2]
1	tuf	Elongation factor Tu [EF-Tu (CVF587)] [Mycoplasma synoviae 53]
2	argK	phaseolotoxin-insensitive ornithine carbamoyltransferase [Phytotoxin phaseolotoxin (CVF546)] [Pseudomonas syringae pv. phaseolicola 1448A]
1	capO	capsular polysaccharide synthesis enzyme [Capsule (CVF110)] [Staphylococcus aureus subsp. aureus MRSA252]
1	capM	hypothetical protein [Capsule (CVF110)] [Staphylococcus haemolyticus JCSC1435]
1	mntB	ABC-transporter membrane protein [Manganese transport system (CVF761)] [Neisseria meningitidis Z2491]
1	fadD13	fatty-acid--CoA ligase [MymA operon (CVF649)] [Mycobacterium sp. JDM601]
1	capC	capsular polysaccharide synthesis enzyme [Capsule (CVF110)] [Staphylococcus aureus subsp. aureus MRSA252]
1	icaR	ica operon transcriptional regulator IcaR [Intercellular adhesion proteins (VF0014)] [Staphylococcus aureus subsp. aureus MW2]
1	sea	enterotoxin P [Enterotoxin A (CVF055)] [Staphylococcus aureus subsp. aureus Mu50]
1	yscN	type III secretion system ATPase YscN [TTSS (VF0140)] [Yersinia pestis CO92]
1	sugC	sugar ABC transporter ATP-binding protein [Trehalose-recycling ABC transporter (CVF651)] [Mycobacterium gilvum Spyr1]
1	isdC	iron-regulated surface determinant protein C [Isd (VF0015)] [Staphylococcus aureus subsp. aureus str. Newman]
3	fur	transcriptional repressor of iron-responsive genes (Fur family) (ferric uptake regulator) [Fur (VF0113)] [Salmonella enterica subsp. enterica serovar Typhimurium str. LT2]
1	hspX	molecular chaperone [Alpha-crystallin (CVF294)] [Mycobacterium gilvum Spyr1]
1	SAOUHSC_00117	capsular polysaccharide biosynthesis protein Cap5D, putative [Capsule (CVF110)] [Staphylococcus aureus subsp. aureus NCTC 8325]
1	isdD	hypothetical protein [NEAT-type surface protein, direct heme uptake system (IA047)] [Staphylococcus aureus subsp. aureus str. Newman]
2	sirB	siderophore compound ABC transporter permease protein SirB [staphyloferrin B (IA027)] [Staphylococcus aureus subsp. aureus str. Newman]
1	ddrA	drrA [PDIM (phthiocerol dimycocerosate) and PGL (phenolic glycolipid) biosynthesis and transport (CVF288)] [Mycobacterium intracellulare MOTT-02]
1	hlgC	gamma-hemolysin component C [<gamma>-hemolysin (VF0011)] [Staphylococcus aureus subsp. aureus MW2]
1	glnA1	glutamine synthetase [Glutamine synthesis (CVF311)] [Mycobacterium tuberculosis RGTB327]
1	pbtD	pyridoxal-phosphate dependent enzyme [Proteobactin (IA034)] [Proteus mirabilis HI4320]
1	SSP0060	capsular polysaccharide biosynthesis protein [Capsule (CVF110)] [Staphylococcus saprophyticus subsp. saprophyticus ATCC 15305]
1	eta	probable exfoliative toxin [Exfoliative toxin type A (CVF076)] [Staphylococcus aureus RF122]
1	fnbB	hypothetical protein [Fibronectin binding proteins (CVF100)] [Staphylococcus aureus subsp. aureus N315]
1	sspB	cysteine protease precursor SspB [Cysteine protease (CVF094)] [Staphylococcus epidermidis RP62A]
1	icaA	intercellular adhesion protein A [Intercellular adhesin (CVF106)] [Staphylococcus aureus subsp. aureus USA300_FPR3757]
1	ureB	urease [Urease (CVF221)] [Helicobacter hepaticus ATCC 51449]
1	M3Q_295	hypothetical protein [Capsule (CVF775)] [Acinetobacter baumannii TYTH-1]
1	pscN	type III secretion system ATPase [P. aeruginosa TTSS (CVF530)] [Pseudomonas aeruginosa LESB58]
1	aatC	ABC transporter ATP-binding protein AatC [ABC transporter for dispersin (CVF737)] [Escherichia coli O78:H11:K80 str. H10407]
1	napA	neutrophil activating protein (napA) (bacterioferritin) [Neutrophil-activating protein (HP-NAP) (CVF215)] [Helicobacter pylori Shi470]
1	ctpV	Putative metal cation transporter P-type ATPase CtpV [Copper exporter (CVF658)] [Mycobacterium canettii CIPT 140070010]
1	luxS	S-ribosylhomocysteinase [Autoinducer-2 (CVF628)] [Vibrio vulnificus CMCP6]
1	isdI	heme-degrading monooxygenase IsdI [NEAT-type surface protein, direct heme uptake system (IA047)] [Staphylococcus aureus subsp. aureus str. Newman]
1	isdE	iron-regulated surface determinant protein E [Isd (VF0015)] [Staphylococcus aureus subsp. aureus str. Newman]
1	hmuV	hemin importer ATP-binding subunit [direct heme uptake system (IA059)] [Yersinia enterocolitica subsp. enterocolitica 8081]
1	fabZ	(3R)-hydroxymyristoyl ACP dehydratase [LPS (CVF383)] [Brucella suis 1330]
1	ureA	urease subunit alpha [Urease (CVF221)] [Helicobacter pylori Shi470]
1	sugB	SugB [Trehalose-recycling ABC transporter (CVF651)] [Mycobacterium avium subsp. paratuberculosis K-10]
1	sigA/rpoV	RNA polymerase sigma factor [Sigma A (CVF325)] [Mycobacterium tuberculosis RGTB423]
1	cylG	3-ketoacyl-ACP-reductase CylG [Beta-hemolysin/cytolysin (CVF171)] [Streptococcus agalactiae 2603V/R]
1	sbi	IgG-binding protein SBI [Sbi (VF0423)] [Staphylococcus aureus subsp. aureus MW2]
1	proC	pyrroline-5-carboxylate reductase [Proline synthesis (CVF307)] [Mycobacterium smegmatis str. MC2 155]
1	narI	respiratory nitrate reductase, gamma subunit [Nitrate reductase (CVF318)] [Mycobacterium gilvum PYR-GCK]
1	cap8E	capsular polysaccharide synthesis enzyme Cap8E [Capsule (VF0003)] [Staphylococcus aureus subsp. aureus MW2]
1	icaC	intercellular adhesion protein C [Intercellular adhesin (CVF106)] [Staphylococcus aureus subsp. aureus MRSA252]
1	EFAU004_01723	phosphatidate cytidylyltransferase [Capsule (CVF618)] [Enterococcus faecium Aus0004]
1	relA	(p)ppGpp synthetase, RelA/SpoT family [(p)ppGpp synthesis and hydrolysis (CVF335)] [Mycobacterium smegmatis JS623]
1	acpXL	acyl carrier protein [LPS (CVF383)] [Brucella melitensis bv. 1 str. 16M]
1	plr/gapA	Glyceraldehyde 3-phosphate dehydrogenase, putative [Streptococcal plasmin receptor/GAPDH (CVF123)] [Streptococcus sanguinis SK36]
1	esaC	hypothetical protein [Type VII secretion system (CVF624)] [Staphylococcus aureus subsp. aureus str. Newman]
1	eno	phosphopyruvate hydratase [Streptococcal enolase (CVF153)] [Streptococcus pneumoniae D39]
1	ureA	urease alpha subunit [Urease (CVF221)] [Helicobacter acinonychis str. Sheeba]
1	sugC	ABC transporter ATP-binding protein [Trehalose-recycling ABC transporter (CVF651)] [Mycobacterium leprae TN]
1	vctG	iron(III) ABC transporter, permease protein [Periplasmic binding protein-dependent ABC transport systems (CVF276)] [Vibrio parahaemolyticus RIMD 2210633]
1	gtrB	bactoprenol glucosyl transferase [LPS (VF0124)] [Shigella flexneri 2a str. 301]
1	CT396	molecular chaperone DnaK [MOMP (AI392)] [Chlamydia trachomatis D/UW-3/CX]
1	nuc	thermonuclease [Thermonuclease (CVF093)] [Staphylococcus aureus subsp. aureus N315]
1	pks15/1	polyketide synthase Pks15/1 [PDIM (phthiocerol dimycocerosate) and PGL (phenolic glycolipid) biosynthesis and transport (CVF288)] [Mycobacterium liflandii 128FXT]
1	sugB	Putative sugar-transport integral membrane protein ABC transporter SugB [Trehalose-recycling ABC transporter (CVF651)] [Mycobacterium canettii CIPT 140070017]
2	IlpA	immunogenic lipoprotein A [IlpA (VF0513)] [Vibrio vulnificus YJ016]
1	epsF	exopolysaccharide biosynthesis protein [Capsule (CVF186)] [Streptococcus thermophilus CNRZ1066]
1	sfaC	hypothetical protein [staphyloferrin A (IA026)] [Staphylococcus aureus subsp. aureus str. Newman]
3	SE2319	autolysin (N-acetylmuramoyl-L-alanine amidase [Fibronectin-binding protein (AI181)] [Staphylococcus epidermidis ATCC 12228]
1	ddrA	daunorubicin resistance ABC transporter ATP-binding subunit [PDIM (phthiocerol dimycocerosate) and PGL (phenolic glycolipid) biosynthesis and transport (CVF288)] [Mycobacterium smegmatis JS623]
1	spa	Immunoglobulin G binding protein A precursor [Staphylococcal protein A (CVF097)] [Staphylococcus aureus subsp. aureus N315]
1	cylR2	cytolysin regulator R2 [Cytolysin (VF0356)] [Enterococcus faecalis str. MMH594]
1	devR/dosR	LuxR family transcriptional regulator [DevR/S (CVF334)] [Mycobacterium abscessus ATCC 19977]
1	capF	capsular polysaccharide synthesis enzyme CapF [Capsule (CVF110)] [Staphylococcus aureus RF122]
1	lep	Signal peptidase I [PI-2b pili (AI137)] [Streptococcus agalactiae COH1]
1	hemE	uroporphyrinogen decarboxylase [Heme biosynthesis (CVF506)] [Haemophilus somnus 2336]
2	sbnA	O-Acetyl serine sulfhydrylase [staphyloferrin B (IA027)] [Staphylococcus aureus subsp. aureus str. Newman]
1	sugC	Probable sugar ABC transporter, ATP-binding protein SugC [Trehalose-recycling ABC transporter (CVF651)] [Mycobacterium abscessus ATCC 19977]
1	msbA	lipid A export ATP-binding protein MsbA [LOS (CVF494)] [Haemophilus influenzae 86-028NP]
1	hlgB	gamma-hemolysin component B [<gamma>-hemolysin (VF0011)] [Staphylococcus aureus subsp. aureus MW2]
1	prsA2	putative post-translocation molecular chaperone [Post-translocation chaperone (CVF670)] [Listeria ivanovii subsp. ivanovii PAM 55]
1	mlr6361	hypothetical protein [T3SS (SS026)] [Mesorhizobium loti MAFF303099]
1	devR/dosR	Two component transcriptional regulatory protein [DevR/S (CVF334)] [Mycobacterium intracellulare str. MOTT36Y]
1	htsC	FecCD iron compound ABC transporter, permease family protein [staphyloferrin A (IA026)] [Staphylococcus aureus subsp. aureus str. Newman]
1	cap5M	capsular polysaccharide biosynthesis protein Cap5M [Capsule (CVF110)] [Staphylococcus aureus subsp. aureus USA300_FPR3757]
1	isdB	iron-regulated surface determinant protein B, haemoglobin receptor [Isd (VF0015)] [Staphylococcus aureus subsp. aureus str. Newman]
1	ptpA	Phosphotyrosine protein phosphatase PtpA (protein-tyrosine-phosphatase) (PTPase) (LMW phosphatase) [Tyrosine phosphatase (CVF661)] [Mycobacterium canettii CIPT 140060008]
1	fhuC	iron compound ABC transporter ATP-binding protein [petrobactin (IA028)] [Bacillus anthracis str. Ames Ancestor]
2	sugC	carbohydrate ABC transporter ATP-binding protein, CUT1 family [Trehalose-recycling ABC transporter (CVF651)] [Mycobacterium smegmatis JS623]
1	piplc	1-phosphatidylinositol phosphodiesterase [Phosphatidylinositol-specific phospholipase C (PI-PLC) (CVF570)] [Bacillus cereus ATCC 10987]
1	lap	putative alcohol-acetaldehyde dehydrogenase [Listeria adhesion protein (CVF228)] [Listeria ivanovii subsp. ivanovii PAM 55]
1	virS	hypothetical protein [VirR/VirS (CVF252)] [Listeria innocua Clip11262]
1	hemL	glutamate-1-semialdehyde aminotransferase [Heme biosynthesis (CVF506)] [Haemophilus somnus 129PT]
1	hemC	porphobilinogen deaminase [Heme biosynthesis (CVF506)] [Haemophilus somnus 2336]
1	lspA	putative signal peptidase II [Lipoprotein-specific signal peptidase II (CVF249)] [Listeria ivanovii subsp. ivanovii PAM 55]
1	lgt	prolipoprotein diacylglyceryl transferase [Lipoprotein diacylglyceryl transferase (CVF248)] [Listeria monocytogenes SLCC2376]
1	capB	capsular polysaccharide synthesis enzyme CapB [Capsule (CVF110)] [Staphylococcus aureus RF122]
1	sbnI	hypothetical protein [staphyloferrin B (IA027)] [Staphylococcus aureus subsp. aureus str. Newman]
1	ebh	protein of unknown function DUF1542 [Cell wall associated fibronectin binding protein (CVF107)] [Staphylococcus aureus subsp. aureus JH9]
1	scpB	segregation and condensation protein B [Fibronectin-binding protein (AI186)] [Streptococcus agalactiae 2603V/R]
1	sbnG	2-dehydro-3-deoxyglucarate aldolase [staphyloferrin B (IA027)] [Staphylococcus aureus subsp. aureus str. Newman]
1	emp	secretory extracellular matrix and plasma binding protein [Fibronectin-binding protein (AI178)] [Staphylococcus aureus subsp. aureus COL]
1	ebh	hypothetical protein [Cell wall associated fibronectin binding protein (CVF107)] [Staphylococcus aureus subsp. aureus MW2]
1	capD	gamma-glutamyltranspeptidase [Polyglutamic acid capsule (CVF566)] [Bacillus licheniformis ATCC 14580]
1	cpsJ	ABC transporter, ATP-binding protein [Capsule (VF0361)] [Enterococcus faecalis V583]
1	adsA	Adenosine synthase A [AdsA (VF0422)] [Staphylococcus aureus subsp. aureus MW2]
1	orfM	putative deoxyribonucleotide triphosphate pyrophosphatase [LOS (CVF494)] [Haemophilus influenzae 86-028NP]
1	dltA	D-alanine-activating enzyme [D-alanine-polyphosphoribitol ligase (CVF676)] [Listeria seeligeri serovar 1/2b str. SLCC3954]
1	algR	alginate biosynthesis regulatory protein AlgR [Alginate regulation (CVF523)] [Pseudomonas syringae pv. phaseolicola 1448A]
1	capN	capsular polysaccharide synthesis enzyme [Capsule (CVF110)] [Staphylococcus aureus subsp. aureus MRSA252]
1	MGA_1142	organic hydroperoxide resistance protein [MG1142 (AI361)] [Mycoplasma gallisepticum str. R(low)]
1	srtA	Sortase (surface protein transpeptidase) [Sortase A (CVF130)] [Streptococcus thermophilus LMD-9]
1	aas	bifunctional autolysin precursor [Fibronectin-binding protein (AI183)] [Staphylococcus saprophyticus subsp. saprophyticus ATCC 15305]
1	hysA	hyaluronate lyase precursor [Hyaluronate lyase (VF0013)] [Staphylococcus aureus subsp. aureus MW2]
1	agrA	putative 2-components response regulator protein [AgrA/AgrC (CVF254)] [Listeria ivanovii subsp. ivanovii PAM 55]
1	fadD13	Putative chain-fatty-acid-CoA ligase FadD13 (fatty-acyl-CoA synthetase) [MymA operon (CVF649)] [Mycobacterium canettii CIPT 140070008]
1	ebh	cell surface protein [Cell wall associated fibronectin binding protein (CVF107)] [Staphylococcus aureus subsp. aureus USA300_FPR3757]
1	qbsC	QbsC [thioquinolobactin (IA009)] [Pseudomonas fluorescens ATCC 17400]
1	irtB	transmembrane ATP-binding protein ABC transporter [ABC transporter (CVF316)] [Mycobacterium sp. JDM601]
1	ligA	NAD dependent DNA ligase [Fibronectin-binding protein (AI240)] [Leptospira interrogans serovar Lai str. 56601]
2	sugC	Putative sugar-transport ATP-binding protein ABC transporter SugC [Trehalose-recycling ABC transporter (CVF651)] [Mycobacterium canettii CIPT 140070017]
1	lpg0754	acetyltransferase [LPS (VF0171)] [Legionella pneumophila subsp. pneumophila str. Philadelphia 1]
1	sugC	maltodextrin import ATP-binding protein MsmX [Trehalose-recycling ABC transporter (CVF651)] [Mycobacterium abscessus subsp. bolletii str. GO 06]
1	isdE2	iron compound ABC transporter permease protein [NEAT-type hemophore-mediated heme uptake system (IA039)] [Bacillus anthracis str. Ames Ancestor]
1	fxbA	Formyl transferase [exochelin (IA032)] [Mycobacterium smegmatis str. MC2 155]
1	cap5A	capsular polysaccharide biosynthesis protein Cap5A [Capsule (CVF110)] [Staphylococcus aureus subsp. aureus USA300_FPR3757]
2	htsA	ferrichrome ABC transporter lipoprotein [staphyloferrin A (IA026)] [Staphylococcus aureus subsp. aureus str. Newman]
1	fliZ	hypothetical protein [Pse5Ac7Ac (AI150)] [Helicobacter pylori 26695]
1	secA2	preprotein translocase ATPase SecA2 [Accessory secretion factor (CVF299)] [Mycobacterium sp. JDM601]
1	sirA	siderophore compound ABC transporter binding protein [staphyloferrin B (IA027)] [Staphylococcus aureus subsp. aureus str. Newman]
1	CbuG_0446	hypothetical protein [T4SS effectors (CVF803)] [Coxiella burnetii CbuG_Q212]
1	sugC	ABC transporter--like protein [Trehalose-recycling ABC transporter (CVF651)] [Mycobacterium vanbaalenii PYR-1]
1	kasB	3-oxoacyl-(acyl carrier protein) synthase II [FAS-II (CVF300)] [Mycobacterium tuberculosis RGTB327]
1	hlgA	beta-channel forming cytolysin [Gamma hemolysin (CVF087)] [Staphylococcus aureus subsp. aureus JH9]
1	pchA	isochorismate synthase [Pyochelin (CVF553)] [Pseudomonas syringae pv. phaseolicola 1448A]
1	narH	nitrate reductase, beta subunit [Nitrate reductase (CVF318)] [Mycobacterium smegmatis str. MC2 155]
1	sfaB	hypothetical protein [staphyloferrin A (IA026)] [Staphylococcus aureus subsp. aureus str. Newman]
1	katA	catalase [Catalase (CVF760)] [Neisseria meningitidis alpha14]
1	lisK	two-component sensor histidine kinase [LisR/LisK (CVF253)] [Listeria innocua Clip11262]
1	rtxB	RTX toxin transporter [RTX toxin (CVF263)] [Vibrio vulnificus YJ016]
1	sfaA	hypothetical protein [staphyloferrin A (IA026)] [Staphylococcus aureus subsp. aureus str. Newman]
1	regX3	response regulator with CheY-like receiver domain and winged-helix DNA-binding domain [RegX3 (CVF667)] [Mycobacterium smegmatis JS623]
1	EFD32_0765	bacterial regulatory protein, LacI family protein [BopD (CVF615)] [Enterococcus faecalis D32]
1	oppA	oligopeptide ABC transporter substrate-binding protein [Oligopeptide-binding protein (CVF240)] [Listeria seeligeri serovar 1/2b str. SLCC3954]
1	esaB	type VII secretion system protein EsaB [Type VII secretion system (VF0403)] [Staphylococcus aureus subsp. aureus MW2]
1	sak	staphylokinase precursor [Staphylokinase (CVF089)] [Staphylococcus aureus subsp. aureus USA300_FPR3757]

## Sheet: Staphylococcus epidermidis
Staphylococcus epidermidis
GeneNum	MarkerGene	Function
2	manA	mannose-6-phosphate isomerase [Polysaccharide capsule (CVF567)] [Bacillus thuringiensis str. Al Hakam]
2	cylG	hypothetical protein [Beta-hemolysin/cytolysin (CVF171)] [Streptococcus agalactiae NEM316]
1	ascF	diaminobutyrate--2-oxoglutarate aminotransferase [achromobactin (IA003)] [Pseudomonas syringae pv. syringae B728a]
1	pvdD	pyoverdine synthetase D [Pyoverdine (VF0094)] [Pseudomonas aeruginosa PAO1]
1	yhxB/manB	phosphomannomutase [LOS (CVF494)] [Haemophilus influenzae Rd KW20]
1	atlE	bifunctional autolysin [Atl (AI404)] [Staphylococcus epidermidis RP62A]
1	uppS	undecaprenyl diphosphate synthase [Capsule (CVF618)] [Enterococcus faecium Aus0004]
2	clpC	endopeptidase Clp ATP-binding chain C [ClpC (VF0072)] [Listeria monocytogenes EGD-e]
1	tig/ropA	trigger factor [Trigger factor (CVF149)] [Streptococcus pneumoniae D39]
1	leuD	3-isopropylmalate dehydratase, small subunit [Leucine synthesis (CVF309)] [Mycobacterium sp. KMS]
1	tuf	Elongation factor Tu [EF-Tu (CVF587)] [Mycoplasma synoviae 53]
1	bscS	periplasmic solute-binding protein [T6SS (SS193)] [Burkholderia cenocepacia J2315]
2	argK	phaseolotoxin-insensitive ornithine carbamoyltransferase [Phytotoxin phaseolotoxin (CVF546)] [Pseudomonas syringae pv. phaseolicola 1448A]
1	devR/dosR	two-component transcriptional regulatory protein DevR [DevR/S (CVF334)] [Mycobacterium sp. JDM601]
1	narG	PROBABLE RESPIRATORY NITRATE REDUCTASE (ALPHA CHAIN) NARG [Nitrate reductase (VF0302)] [Mycobacterium tuberculosis H37Rv]
1	capM	hypothetical protein [Capsule (CVF110)] [Staphylococcus haemolyticus JCSC1435]
1	agrA	2-components response regulator protein, AlgR/VirR/ComE type [AgrA/AgrC (CVF254)] [Listeria welshimeri serovar 6b str. SLCC5334]
1	pdhB	Pyruvate dehydrogenase E1 component, betasubunit [PDH-B (CVF588)] [Mycoplasma agalactiae PG2]
1	relA	GTP pyrophosphokinase RelA [(p)ppGpp synthesis and hydrolysis (CVF335)] [Mycobacterium sp. JDM601]
2	lytR	membrane-bound transcriptional regulator LytR [Polysaccharide capsule (CVF567)] [Bacillus cereus ATCC 10987]
1	fbpA	fibronectin binding protein A [Fibronectin-binding protein (CVF227)] [Listeria monocytogenes SLCC5850]
1	sspA	V8 protease [Serine V8 protease (CVF090)] [Staphylococcus epidermidis ATCC 12228]
1	htrA/degP	serine protease HtrA [Serine protease (CVF148)] [Streptococcus mutans UA159]
2	sugC	sugar ABC transporter ATP-binding protein SugC [Trehalose-recycling ABC transporter (CVF651)] [Mycobacterium abscessus subsp. bolletii 50594]
1	virS	sensor histidine kinase [VirR/VirS (CVF252)] [Listeria welshimeri serovar 6b str. SLCC5334]
1	napA	neutrophil activating protein NapA [HP-NAP (VF0052)] [Helicobacter pylori 26695]
1	PFLU6009	putative ABC transport system, ATP-binding protein [Hcp secretion island-1 encoded type VI secretion system (H-T6SS) (CVF535)] [Pseudomonas fluorescens SBW25]
1	regX3	two component transcriptional regulator [RegX3 (CVF667)] [Mycobacterium sp. JLS]
1	secA2	translocase [Accessory secretion factor (CVF299)] [Mycobacterium leprae TN]
1	rtxB	RtxB protein [RTX toxin (CVF263)] [Vibrio cholerae O395]
1	yscN	type III secretion system ATPase YscN [TTSS (VF0140)] [Yersinia pestis CO92]
1	vibE	Peptide arylation enzyme [Vibriobactin biosynthesis (CVF274)] [Vibrio vulnificus CMCP6]
1	ML1683	histone-like protein [histone-like protein (Hlp)/laminin-binding protein (LBP) (AI354)] [Mycobacterium leprae TN]
2	capA	poly-gamma-glutamate synthesis protein [Polyglutamic acid capsule (CVF566)] [Bacillus licheniformis ATCC 14580]
1	trpD	anthranilate phosphoribosyltransferase [Tryptophan synthesis (CVF308)] [Mycobacterium abscessus subsp. bolletii str. GO 06]
1	rgpG	putative glycosyl transferase N-acetylglucosaminyltransferase), RgpG [Capsule (CVF186)] [Streptococcus mutans UA159]
1	YE105_C0309	putative two-component response regulator [TTSS (chromosomally encoded) (CVF046)] [Yersinia enterocolitica subsp. palearctica 105.5R(r)]
1	capC	Capsule biosynthesis protein [Polyglutamic acid capsule (CVF566)] [Bacillus licheniformis ATCC 14580]
1	CBUD_0561	hypothetical protein [T4SS effectors (CVF803)] [Coxiella burnetii Dugway 5J108-111]
1	regX3	response regulator with CheY-like receiver domain and winged-helix DNA-binding domain [RegX3 (CVF667)] [Mycobacterium gilvum Spyr1]
2	flmH	3-oxoacyl-ACP reductase [Polar flagella (CVF786)] [Aeromonas salmonicida subsp. salmonicida A449]
1	mntB	ABC-transporter membrane protein [Manganese transport system (CVF761)] [Neisseria meningitidis FAM18]
3	fur	transcriptional repressor of iron-responsive genes (Fur family) (ferric uptake regulator) [Fur (VF0113)] [Salmonella enterica subsp. enterica serovar Typhimurium str. LT2]
1	msbA	lipid A export ATP-binding/permease protein [LOS (CVF494)] [Haemophilus somnus 129PT]
1	hemN	coproporphyrinogen III oxidase [Heme biosynthesis (CVF506)] [Haemophilus ducreyi 35000HP]
1	capB	hypothetical protein [Polyglutamic acid capsule (CVF566)] [Bacillus subtilis subsp. subtilis str. 168]
2	regX3	Sensory transduction protein RegX3 [RegX3 (CVF667)] [Mycobacterium abscessus ATCC 19977]
1	vctD	iron(III) ABC transporter, permease protein [Periplasmic binding protein-dependent ABC transport systems (CVF276)] [Vibrio cholerae O1 biovar El Tor str. N16961]
1	feoB	ferrous iron transporter B [Ferrous iron transport (CVF359)] [Legionella pneumophila str. Lens]
1	ddrA	drrA [PDIM (phthiocerol dimycocerosate) and PGL (phenolic glycolipid) biosynthesis and transport (CVF288)] [Mycobacterium intracellulare MOTT-02]
1	sdrG	Ser-Asp rich fibrinogen-binding, bone sialoprotein-binding protein [Fibrinogen binding protein (AI267)] [Staphylococcus epidermidis ATCC 12228]
1	vctP	ABC-type enterochelin transport system, periplasmic component [Periplasmic binding protein-dependent ABC transport systems (CVF276)] [Vibrio vulnificus CMCP6]
1	CJE1606	haloacid dehalogenase-like hydrolase domain/phosphoribulokinase domain protein [Capsule biosynthesis and transport (CVF393)] [Campylobacter jejuni RM1221]
1	glnA1	glutamine synthetase [Glutamine synthesis (CVF311)] [Mycobacterium tuberculosis RGTB327]
1	pbtD	pyridoxal-phosphate dependent enzyme [Proteobactin (IA034)] [Proteus mirabilis HI4320]
1	lip	lipase [Lipase (CVF091)] [Staphylococcus epidermidis RP62A]
1	piuA	iron-compound ABC transporter, iron-compound-binding protein [Pneumococcal iron uptake (CVF183)] [Streptococcus pneumoniae TIGR4]
1	sspB	cysteine protease precursor SspB [Cysteine protease (CVF094)] [Staphylococcus epidermidis RP62A]
1	eno	enolase [Streptococcal enolase (CVF153)] [Streptococcus gordonii str. Challis substr. CH1]
1	aur	zinc metalloproteinase aureolysin [Aureolysin (VF0024)] [Staphylococcus aureus subsp. aureus MW2]
1	kdtB	lipopolysaccharide core biosynthesis protein [LPS (VF0056)] [Helicobacter pylori 26695]
1	hitC	iron(III) ABC transporter, ATP-binding protein [Haemophilus iron transport locus (CVF501)] [Haemophilus somnus 129PT]
1	ureB	urease [Urease (CVF221)] [Helicobacter hepaticus ATCC 51449]
1	lmb	Lipoprotein [Laminin-binding protein (CVF114)] [Streptococcus pneumoniae R6]
1	virR	DNA-binding response regulator [VirR/VirS (CVF252)] [Listeria welshimeri serovar 6b str. SLCC5334]
1	panD	aspartate 1-decarboxylase [Pantothenate synthesis (CVF305)] [Mycobacterium gilvum PYR-GCK]
2	aatC	ABC transporter ATP-binding protein AatC [ABC transporter for dispersin (CVF737)] [Escherichia coli O78:H11:K80 str. H10407]
1	virR	hypothetical protein [VirR/VirS (CVF252)] [Listeria innocua Clip11262]
1	ctpV	Putative metal cation transporter P-type ATPase CtpV [Copper exporter (CVF658)] [Mycobacterium canettii CIPT 140070010]
1	hemL	glutamate-1-semialdehyde-2,1-aminomutase [Heme biosynthesis (CVF506)] [Haemophilus somnus 2336]
1	luxS	S-ribosylhomocysteinase [Autoinducer-2 (CVF628)] [Vibrio vulnificus CMCP6]
1	hemA	Glutamyl-tRNA reductase [Heme biosynthesis (CVF506)] [Haemophilus somnus 2336]
1	isdI	heme-degrading monooxygenase IsdI [NEAT-type surface protein, direct heme uptake system (IA047)] [Staphylococcus aureus subsp. aureus str. Newman]
1	fabZ	(3R)-hydroxymyristoyl ACP dehydratase [LPS (CVF383)] [Brucella suis 1330]
1	hlb	beta-hemolysin [Beta hemolysin (CVF086)] [Staphylococcus epidermidis RP62A]
1	ureA	urease subunit alpha [Urease (CVF221)] [Helicobacter pylori Shi470]
1	sigA/rpoV	RNA polymerase sigma factor [Sigma A (CVF325)] [Mycobacterium tuberculosis RGTB423]
1	cylG	3-ketoacyl-ACP-reductase CylG [Beta-hemolysin/cytolysin (CVF171)] [Streptococcus agalactiae 2603V/R]
1	proC	pyrroline-5-carboxylate reductase [Proline synthesis (CVF307)] [Mycobacterium smegmatis str. MC2 155]
1	sitB	iron transport protein, ATP-binding component [Iron/managanease transport (CVF459)] [Escherichia coli 536]
2	oatA	acyltransferase [OatA (CVF674)] [Listeria welshimeri serovar 6b str. SLCC5334]
1	lisK	two-component sensor histidine kinase [LisR/LisK (CVF253)] [Listeria welshimeri serovar 6b str. SLCC5334]
1	EFAU004_01723	phosphatidate cytidylyltransferase [Capsule (CVF618)] [Enterococcus faecium Aus0004]
1	coxH2/rimL	ribosomal-protein-S18-alanine acetyltransferase [T4SS effectors (CVF803)] [Coxiella burnetii CbuK_Q154]
1	ndk	nucleoside diphosphate kinase [Nucleoside diphosphate kinase (CVF660)] [Mycobacterium marinum M]
2	hitC	iron(III) ABC transporter, ATP-binding protein [HitABC (VF0268)] [Haemophilus influenzae Rd KW20]
1	SaurJH9_0150	UDP-N-acetylglucosamine 2-epimerase [Capsule (CVF110)] [Staphylococcus aureus subsp. aureus JH9]
1	acpXL	acyl carrier protein [LPS (CVF383)] [Brucella melitensis bv. 1 str. 16M]
1	nuc	thermonuclease [Thermonuclease (CVF093)] [Staphylococcus epidermidis ATCC 12228]
1	capD	gamma-glutamyltranspeptidase, (pxo2-55) [Polyglutamic acid capsule (CVF566)] [Bacillus anthracis str. Ames Ancestor]
1	hpt	hexose phosphate transport protein [Sugar-uptake system (CVF237)] [Listeria seeligeri serovar 1/2b str. SLCC3954]
1	sigF	RNA polymerase sigma factor SigF [Sigma F (CVF326)] [Mycobacterium sp. JDM601]
1	ppk	polyphosphate kinase [type IV pili (AI117)] [Dichelobacter nodosus VCS1703A]
1	ureA	urease alpha subunit [Urease (CVF221)] [Helicobacter acinonychis str. Sheeba]
1	bauE	ferric acinetobactin transport system ATP-binding protein [Acinetobactin (CVF768)] [Acinetobacter baumannii D1279779]
1	CT396	molecular chaperone DnaK [MOMP (AI392)] [Chlamydia trachomatis D/UW-3/CX]
1	hisH	imidazole glycerol phosphate synthase subunit HisH [LPS (VF0171)] [Legionella pneumophila subsp. pneumophila str. Philadelphia 1]
1	vctG	iron(III) ABC transporter, permease protein [Periplasmic binding protein-dependent ABC transport systems (CVF276)] [Vibrio parahaemolyticus RIMD 2210633]
1	pks15/1	polyketide synthase Pks15/1 [PDIM (phthiocerol dimycocerosate) and PGL (phenolic glycolipid) biosynthesis and transport (CVF288)] [Mycobacterium liflandii 128FXT]
1	narK2	major facilitator superfamily MFS_1 [Nitrate/nitrite transporter (CVF320)] [Mycobacterium sp. KMS]
1	hlyIII	hemolysin III [Hemolysin (CVF417)] [Clostridium botulinum A3 str. Loch Maree]
1	sfaD	hypothetical protein [staphyloferrin A (IA026)] [Staphylococcus aureus subsp. aureus str. Newman]
1	devR/dosR	two-component system response regulator [DevR/S (CVF334)] [Mycobacterium indicus pranii MTCC 9506]
1	ahpC	alkylhydroperoxide reductase [AhpC (CVF322)] [Mycobacterium smegmatis str. MC2 155]
1	ptpA	Phosphotyrosine protein phosphatase PtpA (protein-tyrosine-phosphatase) (PTPase) (LMW phosphatase) [Tyrosine phosphatase (CVF661)] [Mycobacterium tuberculosis H37Rv]
2	IlpA	immunogenic lipoprotein A [IlpA (VF0513)] [Vibrio vulnificus YJ016]
1	sfaC	hypothetical protein [staphyloferrin A (IA026)] [Staphylococcus aureus subsp. aureus str. Newman]
1	recN	DNA repair protein [Recombinational repair protein (CVF763)] [Neisseria meningitidis FAM18]
4	SE2319	autolysin (N-acetylmuramoyl-L-alanine amidase [Fibronectin-binding protein (AI181)] [Staphylococcus epidermidis ATCC 12228]
1	ascN	type III secretion system ATPase [T3SS (VF0479)] [Aeromonas salmonicida subsp. salmonicida A449]
1	sodB	superoxide dismutase [SodB (VF0169)] [Legionella pneumophila subsp. pneumophila str. Philadelphia 1]
1	cyaB	cyclolysin secretion ATP-binding protein [Cya (VF0028)] [Bordetella pertussis Tohama I]
1	cylR2	cytolysin regulator R2 [Cytolysin (VF0356)] [Enterococcus faecalis str. MMH594]
1	cbpD	choline binding protein D [Choline-binding proteins (CVF122)] [Streptococcus pneumoniae D39]
1	atl	N-acetylmuramoyl-L-alanine amidase [Autolysin (CVF109)] [Staphylococcus epidermidis ATCC 12228]
1	narI	respiratory nitrate reductase, gamma subunit [Nitrate reductase (CVF318)] [Mycobacterium vanbaalenii PYR-1]
2	ebh	cell wall associated fibronectin-binding protein [Cell wall associated fibronectin binding protein (CVF107)] [Staphylococcus epidermidis RP62A]
1	hmuV	hemin importer ATP-binding subunit [direct heme uptake system (IA058)] [Yersinia pestis CO92]
1	panC	pantothenate synthetase [Pantothenate synthesis (CVF305)] [Mycobacterium gilvum Spyr1]
2	lep	Signal peptidase I [PI-2b pili (AI137)] [Streptococcus agalactiae COH1]
1	geh	glycerol ester hydrolase [Lipase (CVF091)] [Staphylococcus epidermidis ATCC 12228]
1	hemE	uroporphyrinogen decarboxylase [Heme biosynthesis (CVF506)] [Haemophilus somnus 2336]
1	sugC	Probable sugar ABC transporter, ATP-binding protein SugC [Trehalose-recycling ABC transporter (CVF651)] [Mycobacterium abscessus ATCC 19977]
1	sbnA	O-Acetyl serine sulfhydrylase [staphyloferrin B (IA027)] [Staphylococcus aureus subsp. aureus str. Newman]
1	capH	hypothetical protein [Capsule (CVF110)] [Staphylococcus haemolyticus JCSC1435]
1	prsA2	hypothetical protein [Post-translocation chaperone (CVF670)] [Listeria innocua Clip11262]
1	ebp	elastin binding protein [Elastin binding protein (CVF103)] [Staphylococcus epidermidis ATCC 12228]
1	hmuU	putative iron ABC transport system, permease protein [ABC-type heme transporter (CVF514)] [Corynebacterium jeikeium K411]
1	slrA	peptidyl-prolyl cis-trans isomerase, cyclophilin-type [Streptococcal lipoprotein rotamase A (CVF129)] [Streptococcus pneumoniae CGSP14]
1	mbtI	anthranilate synthase component I [Mycobactin (CVF315)] [Mycobacterium tuberculosis str. Haarlem/NITR202]
1	clpP	ATP-dependent Clp protease proteolytic subunit [ClpP (VF0074)] [Listeria monocytogenes EGD-e]
2	sdrG	sdrG protein [Ser-Asp rich fibrinogen-binding proteins (CVF102)] [Staphylococcus epidermidis RP62A]
1	msrA/B(pilB)	peptide methionine sulfoxide reductase msrA/msrB [Methionine sulphoxide reductase (CVF762)] [Neisseria meningitidis M01-240149]
1	htsC	FecCD iron compound ABC transporter, permease family protein [staphyloferrin A (IA026)] [Staphylococcus aureus subsp. aureus str. Newman]
1	pchA	salicylate biosynthesis isochorismate synthase [Pyochelin (CVF553)] [Pseudomonas fluorescens Pf-5]
1	srtD	sortase [Bcp pili (AI128)] [Bacillus cereus ATCC 14579]
1	sugC	carbohydrate ABC transporter ATP-binding protein, CUT1 family [Trehalose-recycling ABC transporter (CVF651)] [Mycobacterium smegmatis JS623]
4	flmH	3-oxoacyl-ACP reductase [Polar flagella (VF0473)] [Aeromonas hydrophila ML09-119]
1	plr/gapA	glyceraldehyde-3-phosphate dehydrogenase, type I [Streptococcal plasmin receptor/GAPDH (CVF123)] [Streptococcus pneumoniae D39]
1	lap	putative alcohol-acetaldehyde dehydrogenase [Listeria adhesion protein (CVF228)] [Listeria ivanovii subsp. ivanovii PAM 55]
1	hemL	glutamate-1-semialdehyde aminotransferase [Heme biosynthesis (CVF506)] [Haemophilus somnus 129PT]
1	hemC	porphobilinogen deaminase [Heme biosynthesis (CVF506)] [Haemophilus somnus 2336]
1	virS	hypothetical protein [VirR/VirS (CVF252)] [Listeria innocua Clip11262]
1	lspA	putative signal peptidase II [Lipoprotein-specific signal peptidase II (CVF249)] [Listeria ivanovii subsp. ivanovii PAM 55]
1	hemB	Porphobilinogen synthase [Heme biosynthesis (CVF506)] [Haemophilus somnus 2336]
1	lip	triacylglycerol lipase precursor [Lipase (CVF091)] [Staphylococcus epidermidis ATCC 12228]
1	gtrB	bactoprenol glucosyl transferase [LPS glucosylation (CVF473)] [Shigella flexneri 5 str. 8401]
1	lgt	prolipoprotein diacylglyceryl transferase [Lipoprotein diacylglyceryl transferase (CVF248)] [Listeria monocytogenes SLCC2376]
1	lplA1	putative lipoate protein ligase A [Lipoate protein ligase A1 (CVF238)] [Listeria ivanovii subsp. ivanovii PAM 55]
1	hisF	imidazole glycerol phosphate synthase subunit HisF [LPS (VF0171)] [Legionella pneumophila subsp. pneumophila str. Philadelphia 1]
1	bsc3	polysaccharide biosynthesis protein Bsc3 [Capsule (VF0043)] [Haemophilus influenzae str. 1007]
1	scpB	segregation and condensation protein B [Fibronectin-binding protein (AI186)] [Streptococcus agalactiae 2603V/R]
1	htsB	iron compound ABC transporter, permease protein [staphyloferrin A (IA026)] [Staphylococcus aureus subsp. aureus str. Newman]
1	papX	Putative HTH-type transcriptional regulator [P fimbriae (CVF425)] [Escherichia coli UM146]
1	senX3	signal transduction histidine kinase [SenX3 (CVF666)] [Mycobacterium smegmatis JS623]
1	cpsJ	ABC transporter, ATP-binding protein [Capsule (VF0361)] [Enterococcus faecalis V583]
1	chuV	ATP-binding hydrophilic protein ChuV [Chu (VF0227)] [Escherichia coli CFT073]
1	mrsA/glmM	phosphoglucosamine mutase [Exopolysaccharide (CVF495)] [Haemophilus ducreyi 35000HP]
1	cylA	ABC (ATP-binding cassette) transporter CylA [Beta-hemolysin/cytolysin (CVF171)] [Streptococcus agalactiae 2603V/R]
1	cpsG	MurB family protein [Capsule (VF0361)] [Enterococcus faecalis V583]
2	msrA/B(pilB)	peptide methionine sulfoxide reductase [Methionine sulphoxide reductase (CVF762)] [Neisseria lactamica 020-06]
1	dltA	D-alanine-activating enzyme [D-alanine-polyphosphoribitol ligase (CVF676)] [Listeria seeligeri serovar 1/2b str. SLCC3954]
1	pdhB	PYRUVATE DEHYDROGENASE E1 COMPONENT, BETA SUBUNIT [PDH-B (CVF588)] [Mycoplasma pulmonis UAB CTIP]
1	cysC1	adenylylsulfate kinase [Phytotoxin phaseolotoxin (CVF546)] [Pseudomonas syringae pv. phaseolicola 1448A]
2	MGA_1142	organic hydroperoxide resistance protein [MG1142 (AI361)] [Mycoplasma gallisepticum str. R(low)]
1	ddrA	daunorubicin resistance ABC transporter ATPase subunit [PDIM (phthiocerol dimycocerosate) and PGL (phenolic glycolipid) biosynthesis and transport (CVF288)] [Mycobacterium vanbaalenii PYR-1]
1	aas	bifunctional autolysin precursor [Fibronectin-binding protein (AI183)] [Staphylococcus saprophyticus subsp. saprophyticus ATCC 15305]
1	stp	putative phosphoprotein phosphatase [Serine-threonine phosphatase (CVF245)] [Listeria ivanovii subsp. ivanovii PAM 55]
1	hofB	protein transport protein HofB [Hemorrhagic E.coli pilus (HCP) (CVF825)] [Escherichia coli O44:H18 042]
1	lisR	two-component response regulator [LisR/LisK (CVF253)] [Listeria monocytogenes EGD-e]
1	SPH_0460	UDP-N-acetyl-D-mannosamine transferase [Capsule (CVF186)] [Streptococcus pneumoniae Hungary19A-6]
1	fagC	putative iron ABC transport system, ATP-binding protein [ABC transporter (CVF516)] [Corynebacterium jeikeium K411]
1	bsc1	bifunctional; ribulose 5-phosphate reductase; CDP-ribitol pyrophosphorylase [Capsule (VF0043)] [Haemophilus influenzae str. 1007]
2	qbsC	QbsC [thioquinolobactin (IA009)] [Pseudomonas fluorescens ATCC 17400]
1	groEL	chaperonin GroEL [GroEL (CVF403)] [Clostridium beijerinckii NCIMB 8052]
1	pdhB	pyruvate dehydrogenase E1 component beta subunit [PDH-B (CVF588)] [Mycoplasma mobile 163K]
1	ligA	NAD dependent DNA ligase [Fibronectin-binding protein (AI240)] [Leptospira interrogans serovar Lai str. 56601]
1	oppA	hypothetical protein [Oligopeptide-binding protein (CVF240)] [Listeria innocua Clip11262]
1	MG_301	glyceraldehyde-3-phosphate dehydrogenase [GAPDH (AI368)] [Mycoplasma genitalium G37]
1	orfM	deoxyribonucleotide triphosphate pyrophosphatase [LOS (CVF494)] [Haemophilus influenzae Rd KW20]
1	fxbA	Formyl transferase [exochelin (IA032)] [Mycobacterium smegmatis str. MC2 155]
1	lysA	diaminopimelate decarboxylase [Lysine synthesis (CVF310)] [Mycobacterium abscessus subsp. bolletii str. GO 06]
1	agrC	Sensor protein CitS [AgrA/AgrC (CVF254)] [Listeria monocytogenes str. La111]
1	htsA	ferrichrome ABC transporter lipoprotein [staphyloferrin A (IA026)] [Staphylococcus aureus subsp. aureus str. Newman]
1	secA2	SecA DEAD domain protein [Accessory secretion factor (CVF299)] [Mycobacterium vanbaalenii PYR-1]
1	CbuG_0446	hypothetical protein [T4SS effectors (CVF803)] [Coxiella burnetii CbuG_Q212]
4	sugC	ABC transporter--like protein [Trehalose-recycling ABC transporter (CVF651)] [Mycobacterium vanbaalenii PYR-1]
1	kasB	3-oxoacyl-(acyl carrier protein) synthase II [FAS-II (CVF300)] [Mycobacterium tuberculosis RGTB327]
1	ureE	urease accessory protein (ureE), metallochaperone [Urease (VF0050)] [Helicobacter pylori 26695]
1	C8J_1332	hypothetical protein [Capsule biosynthesis and transport (CVF393)] [Campylobacter jejuni subsp. jejuni 81116]
1	lpeA	lipoprotein promoting cell invasion [LpeA (VF0346)] [Listeria monocytogenes EGD-e]
2	CLK_2301	transporter, HlyC/CorC family [Hemolysin (CVF417)] [Clostridium botulinum A3 str. Loch Maree]
1	narH	nitrate reductase, beta subunit [Nitrate reductase (CVF318)] [Mycobacterium smegmatis str. MC2 155]
1	sfaB	hypothetical protein [staphyloferrin A (IA026)] [Staphylococcus aureus subsp. aureus str. Newman]
1	rtxB	RTX toxin transporter [RTX toxin (CVF263)] [Vibrio vulnificus YJ016]
2	pdtorfM	putative aminotransferase [Pyridine-2,6-dithiocarboxylic acid (PDTC) (IA030)] [Pseudomonas stutzeri KC]
1	katA	catalase [Catalase (CVF760)] [Neisseria meningitidis alpha14]
1	msrA/B(pilB)	trifunctional thioredoxin/methionine sulfoxide reductase A/B protein [Methionine sulphoxide reductase (CVF762)] [Neisseria gonorrhoeae FA 1090]
1	sfaA	hypothetical protein [staphyloferrin A (IA026)] [Staphylococcus aureus subsp. aureus str. Newman]
1	regX3	response regulator with CheY-like receiver domain and winged-helix DNA-binding domain [RegX3 (CVF667)] [Mycobacterium smegmatis JS623]
1	sitD	Iron transport protein, inner membrane component [Ferrous iron transport (CVF479)] [Shigella flexneri 2a str. 301]
1	ciuD	putative iron ABC transport system, ATP-binding protein [ciu iron uptake and siderophore biosynthesis system (CVF515)] [Corynebacterium jeikeium K411]
1	ureG	urease/hydrogenase-associated predicted GTPase UreG [Urease (CVF221)] [Helicobacter hepaticus ATCC 51449]
1	geh	lipase [Lipase (CVF091)] [Staphylococcus epidermidis RP62A]
3	fbpC	ABC transporter, ATP-binding protein, iron related [ABC transporter (CVF197)] [Neisseria gonorrhoeae FA 1090]
4	hitC	ABC transporter related [Haemophilus iron transport locus (CVF501)] [Haemophilus somnus 2336]
1	galU	UTP-glucose-1-phosphate uridylyltransferase [Polysaccharide capsule (CVF567)] [Bacillus cereus ATCC 10987]
1	vctC	iron(III) ABC transporter, ATP-binding protein [Periplasmic binding protein-dependent ABC transport systems (CVF276)] [Vibrio cholerae O1 biovar El Tor str. N16961]

## Sheet: Mycoplasma pneumoniae
Mycoplasma pneumoniae
GeneNum	MarkerGene	Function
2	pdhB	pyruvate dehydrogenase E1-beta subunit [Fibronectin-binding protein (AI172)] [Mycoplasma pneumoniae M129]
1	clpC	endopeptidase Clp ATP-binding chain C [ClpC (VF0072)] [Listeria monocytogenes EGD-e]
1	hrcN	type III secretion system ATPase [T3SS (SS009)] [Xanthomonas campestris pv. campestris str. ATCC 33913]
1	msrA/B(pilB)	peptide methionine sulfoxide reductase MsrA/MsrB [includes: thioredoxin, peptide methionine sulfoxide reductase MsrA (protein-methionine-S-oxide reductase; peptide Met(O) reductase) and peptide methio [Methionine sulphoxide reductase (CVF762)] [Neisseria meningitidis WUE 2594]
2	yhxB/manB	probable phosphomannomutase [LOS (CVF494)] [Haemophilus ducreyi 35000HP]
3	argK	phaseolotoxin-insensitive ornithine carbamoyltransferase [Phytotoxin phaseolotoxin (CVF546)] [Pseudomonas syringae pv. phaseolicola 1448A]
1	cps	Glycosyltransferase [Capsule (CVF591)] [Mycoplasma mycoides subsp. mycoides SC str. PG1]
1	stp	serine/threonine protein phosphatase [Serine-threonine phosphatase (CVF245)] [Listeria seeligeri serovar 1/2b str. SLCC3954]
1	msrA/B(pilB)	trifunctional thioredoxin/methionine sulfoxide reductase A/B protein [Methionine sulphoxide reductase (CVF762)] [Neisseria gonorrhoeae NCCP11945]
1	sugC	Probable sugar ABC transporter, ATP-binding protein SugC [Trehalose-recycling ABC transporter (CVF651)] [Mycobacterium abscessus ATCC 19977]
1	nrpB	siderophore ABC transporter ATP-binding/permease [yersiniabactin-related (IA035)] [Proteus mirabilis HI4320]
2	rtxB	RtxB protein [RTX toxin (CVF263)] [Vibrio cholerae O395]
1	galE	UDP-glucose 4-epimerase [Capsule (CVF591)] [Mycoplasma mycoides subsp. mycoides SC str. PG1]
3	hmw3	cytadherence accessory protein HMW3 [Cytadherence organelle (VF0330)] [Mycoplasma pneumoniae M129]
1	sugC	sugar ABC transporter ATP-binding protein [Trehalose-recycling ABC transporter (CVF651)] [Mycobacterium gilvum Spyr1]
1	hdtS	N-acylhomoserine lactone synthase [Acylhomoserine lactone synthase (CVF528)] [Pseudomonas entomophila L48]
1	PSPA7_0144	probable ATP-binding component of ABC transporter [Hcp secretion island-1 encoded type VI secretion system (H-T6SS) (CVF535)] [Pseudomonas aeruginosa PA7]
1	glf	UDP-galactopuranose mutase [Capsule (CVF591)] [Mycoplasma mycoides subsp. mycoides SC str. PG1]
1	p30/p32	30K adhesin-related protein [Cytadherence organelle (VF0330)] [Mycoplasma pneumoniae M129]
1	galE	UDP-glucose 4-epimerase [O-antigen (VF0392)] [Yersinia enterocolitica subsp. enterocolitica 8081]
1	hitC	iron(III) ABC transporter ATP-binding protein [Haemophilus iron transport locus (CVF501)] [Haemophilus influenzae PittEE]
1	gtaB	UTP--glucose-1-phosphate uridylyltransferase [Polysaccharide capsule (CVF567)] [Bacillus thuringiensis str. Al Hakam]
1	p1/MgPa/gapA	MgPa adhesin [MgPa (AI369)] [Mycoplasma genitalium G37]
1	msbA	lipid A export ATP-binding/permease protein [LOS (CVF494)] [Haemophilus somnus 129PT]
1	scpB	segregation and condensation protein B [Fibronectin-binding protein (AI186)] [Streptococcus agalactiae 2603V/R]
1	fliI	flagellum-specific ATP synthase [Flagella (CVF223)] [Helicobacter hepaticus ATCC 51449]
1	CJE1606	haloacid dehalogenase-like hydrolase domain/phosphoribulokinase domain protein [Capsule biosynthesis and transport (CVF393)] [Campylobacter jejuni RM1221]
1	tuf	elongation factor Tu [Fibronectin-binding protein (AI171)] [Mycoplasma pneumoniae M129]
1	mgtB	hypothetical protein [Mg2+ transport (CVF005)] [Salmonella enterica subsp. arizonae serovar 62:z4,z23:-- str. RSK2980]
1	cylA	ABC (ATP-binding cassette) transporter CylA [Beta-hemolysin/cytolysin (CVF171)] [Streptococcus agalactiae 2603V/R]
1	aatC	ABC transporter ATP-binding protein [ABC transporter for dispersin (CVF737)] [Escherichia coli O44:H18 042]
1	groEL	chaperonin GroEL [GroEL (CVF403)] [Clostridium botulinum A3 str. Loch Maree]
33	p1/MgPa/gapA	ADP1_MYCPN adhesin P1 [Cytadherence organelle (VF0330)] [Mycoplasma pneumoniae M129]
1	hitC	iron(III) ABC transporter, ATP-binding protein [Haemophilus iron transport locus (CVF501)] [Haemophilus somnus 129PT]
1	fagC	ATP-binding component of ABC transporter [ABC transporter (CVF516)] [Corynebacterium pseudotuberculosis FRC41]
1	MGA_1142	organic hydroperoxide resistance protein [MG1142 (AI361)] [Mycoplasma gallisepticum str. R(low)]
1	clpE	ATP-dependent protease [ClpE (VF0073)] [Listeria monocytogenes EGD-e]
1	nuc	membrane nuclease [Nuclease (CVF590)] [Mycoplasma penetrans HF-2]
1	msbA	lipid transporter ATP-binding/permease [LOS (CVF494)] [Haemophilus influenzae Rd KW20]
3	p200	cyto adherence proteins [Cytadherence organelle (VF0330)] [Mycoplasma pneumoniae M129]
1	pkn5	serine/threonine-protein kinase [Type III secretion apparatus and effectors (CVF619)] [Chlamydophila caviae GPIC]
1	tuf	elongation factor Tu [EF-Tu (CVF587)] [Mycoplasma penetrans HF-2]
1	glf	UDP-galactopyranose mutase [Capsule (CVF591)] [Mycoplasma mycoides subsp. mycoides SC str. PG1]
1	fbpC	iron-uptake permease ATP-binding protein [ABC transporter (CVF197)] [Neisseria lactamica 020-06]
1	lplA1	lipoyltransferase and lipoate-protein ligase family protein [Lipoate protein ligase A1 (CVF238)] [Listeria welshimeri serovar 6b str. SLCC5334]
2	ligA	NAD dependent DNA ligase [Fibronectin-binding protein (AI240)] [Leptospira interrogans serovar Lai str. 56601]
2	MG_301	glyceraldehyde-3-phosphate dehydrogenase [GAPDH (AI368)] [Mycoplasma genitalium G37]
3	hmw1	cytadherence accessory protein HMW1 [Cytadherence organelle (VF0330)] [Mycoplasma pneumoniae M129]
1	PSEEN2497	ABC transporter permease/ATP-binding protein [pseudomonine (IA004)] [Pseudomonas entomophila L48]
2	p65	membrane protein [Cytadherence organelle (VF0330)] [Mycoplasma pneumoniae M129]
5	hmw2	cytadherence protein [Cytadherence organelle (VF0330)] [Mycoplasma pneumoniae M129]
1	sugC	SugC [Trehalose-recycling ABC transporter (CVF651)] [Mycobacterium avium subsp. paratuberculosis K-10]
5	MPN372	CARDS toxin [CARDS toxin (VF0541)] [Mycoplasma pneumoniae M129]
16	orf6/MgpC/crmA	cytadherence protein [Cytadherence organelle (VF0330)] [Mycoplasma pneumoniae M129]
1	lplA1	lipoyltransferase and lipoate-protein ligase family protein [Lipoate protein ligase A1 (CVF238)] [Listeria monocytogenes HCC23]
1	SSU05_0574	Glycosyltransferases involved in cell wall biogenesis [Capsule (CVF186)] [Streptococcus suis 05ZYH33]
1	secA2	preprotein translocase subunit SecA [Accessory secretion factor (CVF299)] [Mycobacterium abscessus ATCC 19977]
1	msrA/B(pilB)	trifunctional thioredoxin/methionine sulfoxide reductase A/B protein [Methionine sulphoxide reductase (CVF762)] [Neisseria gonorrhoeae FA 1090]
1	CT396	molecular chaperone DnaK [MOMP (AI392)] [Chlamydia trachomatis D/UW-3/CX]
1	irtB	hypothetical protein [ABC transporter (CVF316)] [Mycobacterium avium subsp. paratuberculosis K-10]
1	PMI0230	ABC transporter ATP-binding protein [Proteobactin (IA034)] [Proteus mirabilis HI4320]
1	hopI1	type III effector HopI1 [P. syringae TTSS effectors (CVF534)] [Pseudomonas syringae pv. phaseolicola 1448A]
1	fbpC	ABC transporter, ATP-binding protein, iron related [ABC transporter (CVF197)] [Neisseria gonorrhoeae FA 1090]
2	hitC	ABC transporter related [Haemophilus iron transport locus (CVF501)] [Haemophilus somnus 2336]
1	eno	Enolase, putative [Streptococcal enolase (CVF153)] [Streptococcus sanguinis SK36]
1	BC5275	UTP--glucose-1-phosphate uridylyltransferase [Polysaccharide capsule (CVF567)] [Bacillus cereus ATCC 14579]

## Sheet: Prevotella histicola
Prevotella histicola
GeneNum	MarkerGene	Function
1	manA	mannose-6-phosphate isomerase [Polysaccharide capsule (CVF567)] [Bacillus thuringiensis str. Al Hakam]
1	lpxD	UDP-3-O-[3-hydroxymyristoyl] glucosamine N-acyltransferase [LOS (CVF494)] [Haemophilus somnus 129PT]
1	hlyB	probable hemolysin [Hemolysin (CVF417)] [Clostridium perfringens str. 13]
1	ctpV	metal cation transporter p-type ATPase, CtpV [Copper exporter (CVF658)] [Mycobacterium intracellulare ATCC 13950]
1	lpxK	tetraacyldisaccharide 4'-kinase [LOS (CVF494)] [Haemophilus influenzae 86-028NP]
1	hemN	coproporphyrinogen oxidase, oxygen-independent (coproporphyrinogen-III oxidase) [Heme biosynthesis (CVF506)] [Haemophilus somnus 129PT]
1	ddrA	daunorubicin-DIM-transport ATP-binding protein ABC transporter DrrA [PDIM (phthiocerol dimycocerosate) and PGL (phenolic glycolipid) biosynthesis and transport (CVF288)] [Mycobacterium marinum M]
1	uppS	undecaprenyl diphosphate synthase [Capsule (CVF618)] [Enterococcus faecium Aus0004]
1	STER_1444	dTDP-4-dehydrorhamnose reductase [Capsule (CVF186)] [Streptococcus thermophilus LMD-9]
2	clpC	endopeptidase Clp ATP-binding chain C [ClpC (VF0072)] [Listeria monocytogenes EGD-e]
1	sigE	RNA polymerase sigma factor SigE [Sigma E (CVF327)] [Mycobacterium intracellulare str. MOTT36Y]
1	cpsB	phosphatidate cytidylyltransferase [Capsule (VF0361)] [Enterococcus faecalis V583]
1	algI	membrane bound O-acyl transferase MBOAT family protein [Alginate biosynthesis (CVF522)] [Pseudomonas putida W619]
1	panC	pantothenate synthetase [Pantothenate synthesis (CVF305)] [Mycobacterium gilvum Spyr1]
1	C8J_1079	hypothetical protein [LOS (CVF396)] [Campylobacter jejuni subsp. jejuni 81116]
1	flrA	FlrA; sigma-54-dependent transcriptional activator [Flagella (CVF281)] [Vibrio fischeri ES114]
2	adeG	RND family efflux transporter [AdeFGH efflux pump/transport autoinducer (CVF773)] [Acinetobacter baumannii AB0057]
1	fliI	flagellum-specific ATP synthase FliI [Flagella (CVF281)] [Vibrio cholerae O395]
1	acpC	acyl carrier protein AcpC [Beta-hemolysin/cytolysin (CVF171)] [Streptococcus agalactiae 2603V/R]
1	rmlC	dTDP-6-deoxy-D-xylo-4-hexulose-3,5-epimerase [Capsular polysaccharide (CVF282)] [Vibrio vulnificus YJ016]
1	relA	GTP pyrophosphokinase RelA [(p)ppGpp synthesis and hydrolysis (CVF335)] [Mycobacterium sp. JDM601]
1	sbnA	O-Acetyl serine sulfhydrylase [staphyloferrin B (IA027)] [Staphylococcus aureus subsp. aureus str. Newman]
1	M3Q_286	bifunctional UDP-N-acetylglucosamine pyrophosphorylase/glucosamine-1-phosphate N-acetyltransferase [Capsule (CVF775)] [Acinetobacter baumannii TYTH-1]
1	kdsA	2-dehydro-3-deoxyphosphooctonate aldolase [LOS (CVF494)] [Haemophilus somnus 129PT]
1	slrA	peptidyl-prolyl cis-trans isomerase, cyclophilin-type [Streptococcal lipoprotein rotamase A (CVF129)] [Streptococcus pneumoniae CGSP14]
1	rtxB	RtxB protein [RTX toxin (CVF263)] [Vibrio cholerae O395]
1	mlr6361	hypothetical protein [T3SS (SS026)] [Mesorhizobium loti MAFF303099]
1	mgtC	hypothetical protein [Mg2+ transport (CVF005)] [Salmonella enterica subsp. arizonae serovar 62:z4,z23:-- str. RSK2980]
1	pvuE	iron-dicitrate transporter ATP-binding subunit [vibrioferrin (IA038)] [Vibrio parahaemolyticus RIMD 2210633]
1	JJD26997_1764	GDP-fucose synthetase [Capsule biosynthesis and transport (CVF393)] [Campylobacter jejuni subsp. doylei 269.97]
1	clpP	ATP-dependent Clp protease proteolytic subunit [ClpP (VF0074)] [Listeria monocytogenes EGD-e]
1	ASA_1361	SOJ-like and chromosome partitioning protein [Polar flagella (CVF786)] [Aeromonas salmonicida subsp. salmonicida A449]
1	M3Q_290	hypothetical protein [Capsule (CVF775)] [Acinetobacter baumannii TYTH-1]
1	algU	RNA polymerase sigma-H factor AlgT [Alginate regulation (CVF523)] [Pseudomonas stutzeri A1501]
2	ML1683	histone-like protein [histone-like protein (Hlp)/laminin-binding protein (LBP) (AI354)] [Mycobacterium leprae TN]
1	amoA	isochorismate synthases [amonabactin (IA020)] [Aeromonas hydrophila subsp. hydrophila ATCC 7966]
1	rmlB	dTDP-glucose 4,6-dehydratase [Capsular polysaccharide (CVF282)] [Vibrio fischeri ES114]
1	STER_1440	Glycosyltransferase involved in cell wall biogenesis [Capsule (CVF186)] [Streptococcus thermophilus LMD-9]
1	ctpV	metal cation transporting P-type ATPase ctpV [Copper exporter (CVF658)] [Mycobacterium intracellulare str. MOTT36Y]
1	orfM	putative deoxyribonucleotide triphosphate pyrophosphatase [LOS (CVF494)] [Haemophilus ducreyi 35000HP]
2	flmH	3-oxoacyl-ACP reductase [Polar flagella (VF0473)] [Aeromonas hydrophila ML09-119]
1	sigE	RNA polymerase sigma-70 factor [Sigma E (CVF327)] [Mycobacterium leprae TN]
1	hitC	iron(III) ABC transporter ATP-binding protein [Haemophilus iron transport locus (CVF501)] [Haemophilus influenzae PittEE]
1	fadE5	FadE5 [GPL locus (CVF650)] [Mycobacterium avium subsp. paratuberculosis K-10]
1	gtrB	bactoprenol glucosyl transferase [LPS glucosylation (CVF473)] [Shigella flexneri 5 str. 8401]
2	YE105_C1500	Mannose-1-phosphate guanylytransferase, ManC protein [O-antigen (CVF043)] [Yersinia enterocolitica subsp. palearctica 105.5R(r)]
1	zmp1	metalloendopeptidase PepO [Zn++ metallophrotease (CVF655)] [Mycobacterium abscessus subsp. bolletii 50594]
1	lysA	diaminopimelate decarboxylase [Lysine synthesis (CVF310)] [Mycobacterium sp. JLS]
1	hspX	molecular chaperone [Alpha-crystallin (CVF294)] [Mycobacterium gilvum Spyr1]
1	pks2	Phthioceranic/hydroxyphthioceranic acid synthase [Sulfolipid-1 biosynthesis and transport (CVF289)] [Mycobacterium abscessus subsp. bolletii str. GO 06]
1	napA	Neutrophil-activating protein A [Neutrophil-activating protein (HP-NAP) (CVF215)] [Helicobacter acinonychis str. Sheeba]
1	CTC00586	hemolysin III [Hemolysin (CVF417)] [Clostridium tetani E88]
1	gluP	glucose/galactose transporter [LPS (VF0056)] [Helicobacter pylori 26695]
1	hemN	coproporphyrinogen III oxidase [Heme biosynthesis (CVF506)] [Haemophilus influenzae PittGG]
1	lpxA	lpxA [LPS (CVF774)] [Acinetobacter baumannii 1656-2]
1	recN	DNA repair protein RecN [Recombinational repair protein (CVF763)] [Neisseria meningitidis M04-240196]
1	mucD	serine protease MucD precursor [Alginate regulation (CVF523)] [Pseudomonas aeruginosa PA7]
1	adsA	Adenosine synthase A [AdsA (VF0422)] [Staphylococcus aureus subsp. aureus MW2]
2	msbA	fused lipid transporter subunits of ABC superfamily: membrane component/ATP-binding component [LOS (CVF494)] [Haemophilus influenzae PittEE]
1	tuf	translation elongation factor Tu [EF-Tu (CVF587)] [Mycoplasma mycoides subsp. mycoides SC str. PG1]
1	galE	UDP-glucose 4-epimerase [Polysaccharide capsule (CVF567)] [Bacillus cereus ATCC 10987]
1	lpxB	lipid-A-disaccharide synthase [LOS (CVF494)] [Haemophilus ducreyi 35000HP]
1	gmd	GDP-mannose 4,6-dehydratase [LPS (VF0367)] [Brucella melitensis bv. 1 str. 16M]
1	bplD	UDP-N-acetylglucosamine 2-epimerase [LPS (VF0033)] [Bordetella pertussis Tohama I]
1	BCE_5394	aminotransferase family protein [Polysaccharide capsule (CVF567)] [Bacillus cereus ATCC 10987]
1	clbG	putative malonyl-CoA transacylase [colibactin (TX033)] [Escherichia coli O18:K1:H7 str. IHE3034]
1	ptpA	phosphotyrosine protein phosphatase PtpA [Tyrosine phosphatase (CVF661)] [Mycobacterium marinum M]
2	bsc1	bifunctional; ribulose 5-phosphate reductase; CDP-ribitol pyrophosphorylase [Capsule (VF0043)] [Haemophilus influenzae str. 1007]
1	yhxB/manB	phosphomannomutase [LOS (CVF494)] [Haemophilus somnus 129PT]
1	esrB	two-component response regulator EsrB, LuxR family [T3SS (SS025)] [Edwardsiella tarda EIB202]
1	qbsC	QbsC [thioquinolobactin (IA009)] [Pseudomonas fluorescens ATCC 17400]
1	YPK_3180	glycosyl transferase family 2 [O-antigen (CVF043)] [Yersinia pseudotuberculosis YPIII]
1	CPn0134	chaperonin GroEL [polymorphic membrane protein (PmpD)/pmp21 (AI394)] [Chlamydophila pneumoniae CWL029]
1	lpxA	UDP-N-acetylglucosamine acyltransferase [LOS (CVF494)] [Haemophilus influenzae 86-028NP]
1	wcbP	putative capsular polysaccharide biosynthesis dehydrogenase/reductase protein [Capsule I (CVF645)] [Burkholderia cenocepacia J2315]
1	wchM	ss-1,4-galactosyltransferase [Capsule (CVF186)] [Streptococcus pneumoniae CGSP14]
1	leuD	3-isopropylmalate dehydratase, small subunit [Leucine synthesis (CVF309)] [Mycobacterium smegmatis str. MC2 155]
1	nagI	hyaluronidase [mu-toxin (VF0389)] [Clostridium perfringens str. 13]
1	sigA/rpoV	RNA polymerase sigma factor [Sigma A (CVF325)] [Mycobacterium tuberculosis RGTB423]
1	cpsA	putative capsular polysaccharide biosynthesis glycosyltransferase [Capsular polysaccharide (CVF282)] [Vibrio parahaemolyticus RIMD 2210633]
1	zmp1	neprilysin [Zn++ metallophrotease (CVF655)] [Mycobacterium vanbaalenii PYR-1]
1	A1S_0051	outer membrane protein [Capsule (CVF775)] [Acinetobacter baumannii ATCC 17978]
1	mip	macrophage infectivity potentiator [Mip (CVF349)] [Legionella longbeachae NSW150]
1	luxS	S-ribosylhomocysteinase [AI-2 (VF0406)] [Vibrio cholerae O1 biovar El Tor str. N16961]
1	CbuG_0446	hypothetical protein [T4SS effectors (CVF803)] [Coxiella burnetii CbuG_Q212]
1	mip	macrophage infectivity potentiator [Mip (CVF349)] [Legionella pneumophila str. Paris]
1	relA	(p)ppGpp synthetase, RelA/SpoT family [(p)ppGpp synthesis and hydrolysis (CVF335)] [Mycobacterium smegmatis JS623]
1	pdgA	hypothetical protein [PdgA (CVF675)] [Listeria innocua Clip11262]
1	kasB	3-oxoacyl-(acyl carrier protein) synthase II [FAS-II (CVF300)] [Mycobacterium tuberculosis RGTB327]
1	cbrD	ATP binding protein from the ferric achromobactin permease [achromobactin (IA011)] [Dickeya dadantii 3937]
1	SGO_2024	Extracellular polysaccharide biosynthesis [Capsule (CVF186)] [Streptococcus gordonii str. Challis substr. CH1]
1	purC	phosphoribosylaminoimidazole-succinocarboxamide synthase [Purine synthesis (CVF306)] [Mycobacterium smegmatis str. MC2 155]
2	acpXL	acyl carrier protein [LPS (CVF383)] [Brucella melitensis bv. 1 str. 16M]
1	algC	alginate biosynthesis protein AlgC [Alginate biosynthesis (CVF522)] [Pseudomonas syringae pv. phaseolicola 1448A]
1	cpsJ	glycosyl transferase CpsJ(V) [Capsule (VF0274)] [Streptococcus agalactiae 2603V/R]
1	kdsB	3-deoxy-manno-octulosonate cytidylyltransferase [LOS (CVF494)] [Haemophilus influenzae PittEE]
1	bhuU	putative hemin permease [direct heme uptake system (IA046)] [Bordetella pertussis Tohama I]
1	algI	alginate biosynthesis protein AlgI [Alginate biosynthesis (CVF522)] [Pseudomonas syringae pv. phaseolicola 1448A]
1	cps2K	UDP-glucose 6-dehydrogenase, putative [Capsule (CVF186)] [Streptococcus pneumoniae D39]
1	crc	catabolite repression control protein [type IV pili (AI097)] [Pseudomonas aeruginosa PAO1]
1	kpsF	arabinose-5-phosphate isomerase [Capsule biosynthesis and transport (CVF393)] [Campylobacter jejuni RM1221]
1	virR	two-component response regulator [VirR/VirS two component system (CVF421)] [Clostridium perfringens str. 13]
1	gtrB	bactoprenol glucosyl transferase [LPS (VF0124)] [Shigella flexneri 2a str. 301]
1	rpoS	RNA polymerase sigma factor RpoS [Alternative sigma factor RpoS (CVF364)] [Legionella longbeachae NSW150]
1	regX3	response regulator with CheY-like receiver domain and winged-helix DNA-binding domain [RegX3 (CVF667)] [Mycobacterium smegmatis JS623]
1	sciL	cytoplasmic protein [SCI (Salmonella centrisome island) (SS176)] [Salmonella enterica subsp. enterica serovar Typhimurium str. LT2]
1	ahpC	peroxiredoxin ycf42 [AhpC (CVF322)] [Mycobacterium indicus pranii MTCC 9506]
1	rpoS	sigma S (sigma 38) factor of RNA polymerase, major sigmafactor during stationary phase [RpoS (VF0112)] [Salmonella enterica subsp. enterica serovar Typhimurium str. LT2]
1	feoB	ferrous iron transport protein B [Ferrous iron transport (CVF359)] [Legionella longbeachae NSW150]
2	wcbT	putative acyl-CoA transferase [Capsule I (CVF645)] [Burkholderia cenocepacia J2315]
1	panD	aspartate 1-decarboxylase precursor [Pantothenate synthesis (CVF305)] [Mycobacterium abscessus ATCC 19977]
1	folE	GTP cyclohydrolase I [TSS-1 (SS191)] [Burkholderia mallei ATCC 23344]
1	BPSS1627	type III secretion system ATPase [TTS2 (SS013)] [Burkholderia pseudomallei K96243]
1	fbpC	ABC transporter, ATP-binding protein, iron related [ABC transporter (CVF197)] [Neisseria gonorrhoeae FA 1090]
1	eno	Enolase, putative [Streptococcal enolase (CVF153)] [Streptococcus sanguinis SK36]
1	hitC	ABC transporter related [Haemophilus iron transport locus (CVF501)] [Haemophilus somnus 2336]
1	HP0958	hypothetical protein [Pse5Ac7Ac (AI150)] [Helicobacter pylori 26695]

## Sheet: Prevotella shahii
Prevotella shahii
GeneNum	MarkerGene	Function
1	manA	mannose-6-phosphate isomerase [Polysaccharide capsule (CVF567)] [Bacillus thuringiensis str. Al Hakam]
1	hlyB	probable hemolysin [Hemolysin (CVF417)] [Clostridium perfringens str. 13]
1	ctpV	metal cation transporter p-type ATPase, CtpV [Copper exporter (CVF658)] [Mycobacterium intracellulare ATCC 13950]
1	ctpC	metal cation-transporting p-type ATPase CtpC [P(1)-type Mn2+ transporting ATPase (CVF657)] [Mycobacterium sp. JDM601]
1	lpg0761	NAD dependent epimerase/dehydratase, UDP-glucose-4-epimerase [LPS (VF0171)] [Legionella pneumophila subsp. pneumophila str. Philadelphia 1]
1	uppS	undecaprenyl diphosphate synthase [Capsule (CVF618)] [Enterococcus faecium Aus0004]
1	ptpA	protein tyrosine phosphatase [Tyrosine phosphatase (CVF661)] [Mycobacterium tuberculosis str. Beijing/NITR203]
1	sodB	superoxide dismutase [SodB (VF0169)] [Legionella pneumophila subsp. pneumophila str. Philadelphia 1]
1	orfM	putative deoxyribonucleotide triphosphate pyrophosphatase [LOS (CVF494)] [Haemophilus influenzae PittGG]
1	pchA	salicylate biosynthesis isochorismate synthase [Pyochelin (CVF553)] [Pseudomonas aeruginosa LESB58]
3	clpC	endopeptidase Clp ATP-binding chain C [ClpC (VF0072)] [Listeria monocytogenes EGD-e]
1	mprA	response regulator mprA [MprA/B (CVF333)] [Mycobacterium indicus pranii MTCC 9506]
1	feoB	ferrous iron transporter B [Ferrous iron transport (CVF359)] [Legionella pneumophila str. Corby]
1	yhxB/manB	probable phosphomannomutase [LOS (CVF494)] [Haemophilus ducreyi 35000HP]
1	kasB	3-oxoacyl-(acyl carrier protein) synthase II [FAS-II (CVF300)] [Mycobacterium sp. JDM601]
1	algI	membrane bound O-acyl transferase MBOAT family protein [Alginate biosynthesis (CVF522)] [Pseudomonas putida W619]
1	cpsF	putative lipopolysaccharide biosynthesis protein [Capsular polysaccharide (CVF282)] [Vibrio parahaemolyticus RIMD 2210633]
1	ddrA	daunorubicin resistance ABC transporter ATPase subunit [PDIM (phthiocerol dimycocerosate) and PGL (phenolic glycolipid) biosynthesis and transport (CVF288)] [Mycobacterium gilvum PYR-GCK]
1	C8J_1079	hypothetical protein [LOS (CVF396)] [Campylobacter jejuni subsp. jejuni 81116]
1	luxS	S-ribosylhomocysteinase [Autoinducer-2 (CVF628)] [Vibrio fischeri ES114]
1	adeG	RND family efflux transporter [AdeFGH efflux pump/transport autoinducer (CVF773)] [Acinetobacter baumannii AB0057]
1	lpg2936	Dot/Icm type IV secretion system effector [Dot/Icm (VF0156)] [Legionella pneumophila subsp. pneumophila str. Philadelphia 1]
1	fliI	flagellum-specific ATP synthase FliI [Flagella (CVF281)] [Vibrio cholerae O395]
1	rmlC	dTDP-6-deoxy-D-xylo-4-hexulose-3,5-epimerase [Capsular polysaccharide (CVF282)] [Vibrio vulnificus YJ016]
1	relA	GTP pyrophosphokinase RelA [(p)ppGpp synthesis and hydrolysis (CVF335)] [Mycobacterium sp. JDM601]
1	sbnA	O-Acetyl serine sulfhydrylase [staphyloferrin B (IA027)] [Staphylococcus aureus subsp. aureus str. Newman]
1	M3Q_286	bifunctional UDP-N-acetylglucosamine pyrophosphorylase/glucosamine-1-phosphate N-acetyltransferase [Capsule (CVF775)] [Acinetobacter baumannii TYTH-1]
1	YpsIP31758_3038	glycosyl transferase, group 2 family protein [O-antigen (CVF043)] [Yersinia pseudotuberculosis IP 31758]
1	hspX	heat shock protein HspX_1 [Alpha-crystallin (CVF294)] [Mycobacterium liflandii 128FXT]
1	nrpB	siderophore ABC transporter ATP-binding/permease [yersiniabactin-related (IA035)] [Proteus mirabilis HI4320]
1	phuV	hemin importer ATP-binding subunit [direct heme uptake system (IA049)] [Pseudomonas aeruginosa PAO1]
1	pvuE	iron-dicitrate transporter ATP-binding subunit [vibrioferrin (IA038)] [Vibrio parahaemolyticus RIMD 2210633]
1	JJD26997_1764	GDP-fucose synthetase [Capsule biosynthesis and transport (CVF393)] [Campylobacter jejuni subsp. doylei 269.97]
1	kdsA	DAHP synthetase I/KDSA superfamily:2-dehydro-3-deoxyphosphooctonate aldolase [LPS (CVF383)] [Brucella melitensis biovar Abortus 2308]
1	clpP	ATP-dependent Clp protease proteolytic subunit [ClpP (VF0074)] [Listeria monocytogenes EGD-e]
1	MIP_03949	acyl carrier protein mbtL [Mycobactin (CVF315)] [Mycobacterium indicus pranii MTCC 9506]
1	pvdS	RNA polymerase, sigma-24 subunit, ECF subfamily [Pyoverdine (CVF551)] [Pseudomonas putida W619]
2	ML1683	histone-like protein [histone-like protein (Hlp)/laminin-binding protein (LBP) (AI354)] [Mycobacterium leprae TN]
1	slrA	peptidyl-prolyl cis-trans isomerase, cyclophilin-type [Streptococcal lipoprotein rotamase A (CVF129)] [Streptococcus pneumoniae TIGR4]
1	tgs4	acyl-CoA synthetase (AMP-forming)/AMP-acid ligase II [MymA operon (CVF649)] [Mycobacterium smegmatis JS623]
1	ricA	Rab2 interacting conserved protein A [RicA (VF0414)] [Brucella melitensis bv. 1 str. 16M]
1	STER_1440	Glycosyltransferase involved in cell wall biogenesis [Capsule (CVF186)] [Streptococcus thermophilus LMD-9]
1	rpoN	RNA polymerase factor sigma-54 [type IV pili (AI097)] [Pseudomonas aeruginosa PAO1]
1	capA	hypothetical protein [Polyglutamic acid capsule (CVF566)] [Bacillus subtilis subsp. subtilis str. 168]
2	flmH	3-oxoacyl-ACP reductase [Polar flagella (VF0473)] [Aeromonas hydrophila ML09-119]
1	pdgA	hypothetical protein [PdgA (CVF675)] [Listeria monocytogenes 08-5578]
1	hemU	hemin transport system permease protein HmuU [direct heme uptake system (IA059)] [Yersinia enterocolitica subsp. enterocolitica 8081]
2	YE105_C1500	Mannose-1-phosphate guanylytransferase, ManC protein [O-antigen (CVF043)] [Yersinia enterocolitica subsp. palearctica 105.5R(r)]
1	zmp1	metalloendopeptidase PepO [Zn++ metallophrotease (CVF655)] [Mycobacterium abscessus subsp. bolletii 50594]
1	msbA	lipid A ABC exporter, fused ATPase and inner membrane subunits MsbA [LOS (CVF494)] [Haemophilus somnus 2336]
1	licD	lipopolysaccharide choline phosphotransferase [LOS (CVF494)] [Haemophilus somnus 129PT]
1	lysA	diaminopimelate decarboxylase lysA [Lysine synthesis (CVF310)] [Mycobacterium tuberculosis CCDC5180]
1	lpxD	UDP-3-O-[3-hydroxymyristoyl] glucosamine N-acyltransferase [LPS (CVF774)] [Acinetobacter baumannii AB307-0294]
1	PSPA7_1984	UDP-glucose 4-epimerase (Galactowaldenase) (UDP-galactose4-epimerase) [LPS O-antigen (P. aeruginosa) (CVF520)] [Pseudomonas aeruginosa PA7]
1	algU	sigma factor AlgU [Alginate regulation (CVF523)] [Pseudomonas entomophila L48]
2	gluP	glucose/galactose transporter [LPS (VF0056)] [Helicobacter pylori 26695]
1	wza	polysaccharide export protein [Capsule (CVF775)] [Acinetobacter baumannii SDF]
1	flrA	FlaK protein [Flagella (CVF281)] [Vibrio vulnificus CMCP6]
1	ppsE	beta-ketoacyl synthase [PDIM (phthiocerol dimycocerosate) and PGL (phenolic glycolipid) biosynthesis and transport (CVF288)] [Mycobacterium vanbaalenii PYR-1]
1	adsA	Adenosine synthase A [AdsA (VF0422)] [Staphylococcus aureus subsp. aureus MW2]
1	sigL	RNA polymerase sigma factor SigL [Sigma L (CVF664)] [Mycobacterium sp. JLS]
1	CFF8240_1401	glycosyltransferase [LOS (CVF396)] [Campylobacter fetus subsp. fetus 82-40]
1	ybtQ	ABC transporter, ATP-binding/permease protein [yersiniabactin (IA005)] [Pseudomonas syringae pv. tomato str. DC3000]
1	CbuK_1823	GatB/Yqey domain protein [T4SS effectors (CVF803)] [Coxiella burnetii CbuK_Q154]
1	cylA	ABC (ATP-binding cassette) transporter CylA [Beta-hemolysin/cytolysin (CVF171)] [Streptococcus agalactiae 2603V/R]
1	aatC	ABC transporter ATP-binding protein [ABC transporter for dispersin (CVF737)] [Escherichia coli O44:H18 042]
1	kdtB	lipopolysaccharide core biosynthesis protein [LPS (VF0056)] [Helicobacter pylori 26695]
1	MIP_04594	PGL/p-HBAD biosynthesis glycosyl transferase [PDIM (phthiocerol dimycocerosate) and PGL (phenolic glycolipid) biosynthesis and transport (CVF288)] [Mycobacterium indicus pranii MTCC 9506]
1	BJAB07104_00096	putative UDP-glucose 6-dehydrogenase [Capsule (CVF775)] [Acinetobacter baumannii BJAB07104]
1	hemN	coproporphyrinogen III oxidase [Heme biosynthesis (CVF506)] [Haemophilus influenzae Rd KW20]
1	algU	RNA polymerase, sigma-24 subunit, ECF subfamily [Alginate regulation (CVF523)] [Pseudomonas mendocina ymp]
1	tuf	translation elongation factor Tu [EF-Tu (CVF587)] [Mycoplasma mycoides subsp. mycoides SC str. PG1]
1	aatC	ABC transporter ATP-binding protein AatC [ABC transporter for dispersin (CVF737)] [Escherichia coli O78:H11:K80 str. H10407]
1	galE	UDP-glucose 4-epimerase [Polysaccharide capsule (CVF567)] [Bacillus cereus ATCC 10987]
1	gmd	GDP-mannose 4,6-dehydratase [LPS (VF0367)] [Brucella melitensis bv. 1 str. 16M]
1	bplD	UDP-N-acetylglucosamine 2-epimerase [LPS (VF0033)] [Bordetella pertussis Tohama I]
1	plr/gapA	glyceraldehyde-3-phosphate dehydrogenase [Streptococcal plasmin receptor/GAPDH (CVF123)] [Streptococcus pyogenes M1 GAS]
1	mucD	serine protease MucD precursor [Alginate regulation (CVF523)] [Pseudomonas stutzeri A1501]
1	C8J_1084	hypothetical protein [LOS (CVF396)] [Campylobacter jejuni subsp. jejuni 81116]
1	mntA	putative ABC transporter ATP-binding protein [Manganese transport system (CVF761)] [Neisseria meningitidis 8013]
1	bsc1	bifunctional; ribulose 5-phosphate reductase; CDP-ribitol pyrophosphorylase [Capsule (VF0043)] [Haemophilus influenzae str. 1007]
1	SSA_2220	Galactosyltransferase, putative [Capsule (CVF186)] [Streptococcus sanguinis SK36]
1	panC	pantoate--beta-alanine ligase [Pantothenate synthesis (CVF305)] [Mycobacterium abscessus ATCC 19977]
1	qbsC	QbsC [thioquinolobactin (IA009)] [Pseudomonas fluorescens ATCC 17400]
1	orbS	extracytoplasmic-function sigma-70 factor [ornibactin (IA036)] [Burkholderia cenocepacia J2315]
1	CPn0134	chaperonin GroEL [polymorphic membrane protein (PmpD)/pmp21 (AI394)] [Chlamydophila pneumoniae CWL029]
1	lplA1	lipoyltransferase and lipoate-protein ligase family protein [Lipoate protein ligase A1 (CVF238)] [Listeria welshimeri serovar 6b str. SLCC5334]
1	ligA	NAD dependent DNA ligase [Fibronectin-binding protein (AI240)] [Leptospira interrogans serovar Lai str. 56601]
1	AHA_1389	CobQ/CobB/MinD/ParA family protein [Polar flagella (CVF786)] [Aeromonas hydrophila subsp. hydrophila ATCC 7966]
1	lpxA	UDP-N-acetylglucosamine acyltransferase [LOS (CVF494)] [Haemophilus influenzae 86-028NP]
2	sigA/rpoV	RNA polymerase sigma factor [Sigma A (CVF325)] [Mycobacterium tuberculosis RGTB423]
1	mlr6331	hypothetical protein [T3SS (SS026)] [Mesorhizobium loti MAFF303099]
1	lpxA	acyl-(acyl-carrier-protein)--UDP-N-acetylglucosamine O-acyltransferase [LOS (CVF494)] [Haemophilus somnus 2336]
1	kasB	3-oxoacyl-(acyl-carrier-protein) synthase [FAS-II (CVF300)] [Mycobacterium smegmatis JS623]
1	STER_1059	Glycosyltransferase involved in cell wall biogenesis [Capsule (CVF186)] [Streptococcus thermophilus LMD-9]
1	CbuG_0446	hypothetical protein [T4SS effectors (CVF803)] [Coxiella burnetii CbuG_Q212]
1	sugC	ABC transporter--like protein [Trehalose-recycling ABC transporter (CVF651)] [Mycobacterium vanbaalenii PYR-1]
1	relA	(p)ppGpp synthetase, RelA/SpoT family [(p)ppGpp synthesis and hydrolysis (CVF335)] [Mycobacterium smegmatis JS623]
2	mip	macrophage infectivity potentiator [Mip (CVF349)] [Legionella pneumophila str. Paris]
1	kasB	3-oxoacyl-(acyl carrier protein) synthase II [FAS-II (CVF300)] [Mycobacterium tuberculosis RGTB327]
1	purC	phosphoribosylaminoimidazole-succinocarboxamide synthase [Purine synthesis (CVF306)] [Mycobacterium smegmatis str. MC2 155]
1	barA	ABC transporter, ATP-binding protein [Acinetobactin (CVF768)] [Acinetobacter baumannii D1279779]
2	acpXL	acyl carrier protein [LPS (CVF383)] [Brucella melitensis bv. 1 str. 16M]
1	mip	macrophage infectivity potentiator Mip [Mip (VF0153)] [Legionella pneumophila subsp. pneumophila str. Philadelphia 1]
1	cpsJ	glycosyl transferase CpsJ(V) [Capsule (VF0274)] [Streptococcus agalactiae 2603V/R]
1	recN	DNA repair protein [Recombinational repair protein (CVF763)] [Neisseria lactamica 020-06]
1	pvdS	RNA polymerase, sigma-24 subunit, ECF subfamily [Pyoverdine (CVF551)] [Pseudomonas mendocina ymp]
1	BC5274	UDP-N-acetylglucosamine 4,6-dehydratase [Polysaccharide capsule (CVF567)] [Bacillus cereus ATCC 14579]
1	rmlD	dTDP-4-dehydrorhamnose reductase [Capsular polysaccharide (CVF282)] [Vibrio vulnificus YJ016]
1	panD	Aspartate 1-Decarboxylase precursor panD (Aspartate Alpha-Decarboxylase) [Pantothenate synthesis (CVF305)] [Mycobacterium canettii CIPT 140070010]
1	crc	catabolite repression control protein [type IV pili (AI097)] [Pseudomonas aeruginosa PAO1]
1	sugC	ABC transporter ATP-binding protein [Trehalose-recycling ABC transporter (CVF651)] [Mycobacterium leprae TN]
1	M3Q_285	nucleoside-diphosphate sugar epimerase [Capsule (CVF775)] [Acinetobacter baumannii TYTH-1]
1	kpsF	arabinose-5-phosphate isomerase [Capsule biosynthesis and transport (CVF393)] [Campylobacter jejuni RM1221]
1	CpsIaJ	hypothetical protein [Capsule (CVF186)] [Streptococcus agalactiae NEM316]
1	CT396	molecular chaperone DnaK [MOMP (AI392)] [Chlamydia trachomatis D/UW-3/CX]
1	kdsB	3-deoxy-manno-octulosonate cytidylyltransferase [LOS (CVF494)] [Haemophilus ducreyi 35000HP]
2	wcbT	putative acyl-CoA transferase [Capsule I (CVF645)] [Burkholderia cenocepacia J2315]
1	ahpC	peroxiredoxin ycf42 [AhpC (CVF322)] [Mycobacterium indicus pranii MTCC 9506]
1	fbpC	ABC transporter, ATP-binding protein, iron related [ABC transporter (CVF197)] [Neisseria gonorrhoeae FA 1090]
1	lpg1661	Dot/Icm type IV secretion system effector [Dot/Icm (VF0156)] [Legionella pneumophila subsp. pneumophila str. Philadelphia 1]
1	eno	Enolase, putative [Streptococcal enolase (CVF153)] [Streptococcus sanguinis SK36]
1	mgtC	MgtC/SapB transporter [Magnesium transport (CVF313)] [Mycobacterium sp. KMS]

## Sheet: CAG00043
CAG00043
GeneNum	MarkerGene	Function
1	lpxD	UDP-3-O-[3-hydroxymyristoyl] glucosamine N-acyltransferase [LOS (CVF494)] [Haemophilus somnus 129PT]
1	hlyB	probable hemolysin [Hemolysin (CVF417)] [Clostridium perfringens str. 13]
1	yhxB/manB	phosphomannomutase [LOS (CVF494)] [Haemophilus influenzae Rd KW20]
2	ascN	type III secretion system ATPase [T3SS (VF0479)] [Aeromonas salmonicida subsp. salmonicida A449]
1	uppS	undecaprenyl diphosphate synthase [Capsule (CVF618)] [Enterococcus faecium Aus0004]
1	ptpA	protein tyrosine phosphatase [Tyrosine phosphatase (CVF661)] [Mycobacterium tuberculosis str. Beijing/NITR203]
1	sodB	superoxide dismutase [SodB (VF0169)] [Legionella pneumophila subsp. pneumophila str. Philadelphia 1]
1	ahpC	alkyl hydroperoxide reductase C protein AhpC [AhpC (CVF322)] [Mycobacterium ulcerans Agy99]
2	clpC	endopeptidase Clp ATP-binding chain C [ClpC (VF0072)] [Listeria monocytogenes EGD-e]
1	cpsB	phosphatidate cytidylyltransferase [Capsule (VF0361)] [Enterococcus faecalis V583]
1	msrA/B(pilB)	peptide methionine sulfoxide reductase MsrA/MsrB [includes: thioredoxin, peptide methionine sulfoxide reductase MsrA (protein-methionine-S-oxide reductase; peptide Met(O) reductase) and peptide methio [Methionine sulphoxide reductase (CVF762)] [Neisseria meningitidis WUE 2594]
1	mntA	ABC transporter ATP-binding protein [Manganese transport system (CVF761)] [Neisseria gonorrhoeae NCCP11945]
1	hmuV	hypothetical protein [direct heme uptake system (IA063)] [Porphyromonas gingivalis W83]
1	wcbT	8-amino-7-oxononanoate synthase [Capsule I (CVF645)] [Burkholderia thailandensis E264]
1	lpxK	tetraacyldisaccharide 4'-kinase [LOS (CVF494)] [Haemophilus influenzae Rd KW20]
2	adeG	RND family efflux transporter [AdeFGH efflux pump/transport autoinducer (CVF773)] [Acinetobacter baumannii AB0057]
1	rmlC	dTDP-6-deoxy-D-xylo-4-hexulose-3,5-epimerase [Capsular polysaccharide (CVF282)] [Vibrio vulnificus YJ016]
1	M3Q_286	bifunctional UDP-N-acetylglucosamine pyrophosphorylase/glucosamine-1-phosphate N-acetyltransferase [Capsule (CVF775)] [Acinetobacter baumannii TYTH-1]
1	sbnA	O-Acetyl serine sulfhydrylase [staphyloferrin B (IA027)] [Staphylococcus aureus subsp. aureus str. Newman]
1	algA	mannose-1-phosphate guanylyltransferase/mannose-6-phosphate isomerase [Alginate biosynthesis (CVF522)] [Pseudomonas putida W619]
1	relA	GTP pyrophosphokinase RelA [(p)ppGpp synthesis and hydrolysis (CVF335)] [Mycobacterium marinum M]
1	lgtC	putative glucosyltransferase [LOS synthesis (CVF187)] [Neisseria meningitidis alpha710]
1	msbA	lipid A export ATP-binding protein MsbA [LOS (CVF494)] [Haemophilus influenzae 86-028NP]
1	mlr6361	hypothetical protein [T3SS (SS026)] [Mesorhizobium loti MAFF303099]
1	clpP	ATP-dependent Clp protease proteolytic subunit [ClpP (VF0074)] [Listeria monocytogenes EGD-e]
1	ASA_1361	SOJ-like and chromosome partitioning protein [Polar flagella (CVF786)] [Aeromonas salmonicida subsp. salmonicida A449]
1	kdsA	DAHP synthetase I/KDSA superfamily:2-dehydro-3-deoxyphosphooctonate aldolase [LPS (CVF383)] [Brucella melitensis biovar Abortus 2308]
1	algU	RNA polymerase sigma-H factor AlgT [Alginate regulation (CVF523)] [Pseudomonas stutzeri A1501]
1	hutC	hemin ABC transporter, permease protein [direct heme uptake system (IA054)] [Bartonella quintana str. Toulouse]
1	YPK_3184	glycosyl transferase group 1 [O-antigen (CVF043)] [Yersinia pseudotuberculosis YPIII]
1	recN	hypothetical protein [Recombinational repair protein (CVF763)] [Neisseria gonorrhoeae FA 1090]
1	STER_1440	Glycosyltransferase involved in cell wall biogenesis [Capsule (CVF186)] [Streptococcus thermophilus LMD-9]
1	sugC	sugar ABC transporter ATP-binding protein [Trehalose-recycling ABC transporter (CVF651)] [Mycobacterium gilvum Spyr1]
1	relA	GTP pyrophosphokinase ((p)ppGpp synthetase I) stringent stress response RelA [RelA (CVF365)] [Legionella pneumophila str. Corby]
1	kdsB	3-deoxy-manno-octulosonate cytidylyltransferase [LOS (CVF494)] [Haemophilus somnus 129PT]
1	rpoN	RNA polymerase factor sigma-54 [type IV pili (AI097)] [Pseudomonas aeruginosa PAO1]
1	lpg0757	dTDP-6-deoxy-L-mannose dehydrogenase RmlD [LPS (VF0171)] [Legionella pneumophila subsp. pneumophila str. Philadelphia 1]
1	flmH	3-oxoacyl-ACP reductase [Polar flagella (VF0473)] [Aeromonas hydrophila ML09-119]
1	regX3	Two component sensory transduction protein RegX3 (transcriptional regulatory protein) (probably LuxR-family) [RegX3 (CVF667)] [Mycobacterium canettii CIPT 140070008]
2	wbyL	probable glycosyltransferase [O-antigen (CVF043)] [Yersinia pestis CO92]
1	hitC	iron(III) ABC transporter ATP-binding protein [Haemophilus iron transport locus (CVF501)] [Haemophilus influenzae PittEE]
1	YE105_C1500	Mannose-1-phosphate guanylytransferase, ManC protein [O-antigen (CVF043)] [Yersinia enterocolitica subsp. palearctica 105.5R(r)]
1	hmuR	TonB-dependent receptor HmuR [direct heme uptake system (IA063)] [Porphyromonas gingivalis W83]
1	hemN	coproporphyrinogen III oxidase [Heme biosynthesis (CVF506)] [Haemophilus ducreyi 35000HP]
1	gluP	glucose/galactose transporter [LPS (VF0056)] [Helicobacter pylori 26695]
1	ciuD	Putative iron transport system ATP-binding protein [ciu iron uptake and siderophore biosynthesis system (CVF515)] [Corynebacterium diphtheriae NCTC 13129]
1	hemN	oxygen-independent coproporphyrinogen III oxidase [Heme biosynthesis (CVF506)] [Haemophilus somnus 2336]
1	tuf	elongation factor Tu [Fibronectin-binding protein (AI171)] [Mycoplasma pneumoniae M129]
1	ppsE	beta-ketoacyl synthase [PDIM (phthiocerol dimycocerosate) and PGL (phenolic glycolipid) biosynthesis and transport (CVF288)] [Mycobacterium vanbaalenii PYR-1]
1	adeF	RND efflux transporter [AdeFGH efflux pump/transport autoinducer (CVF773)] [Acinetobacter baumannii D1279779]
1	CbuK_1823	GatB/Yqey domain protein [T4SS effectors (CVF803)] [Coxiella burnetii CbuK_Q154]
1	lysA	diaminopimelate decarboxylase [Lysine synthesis (CVF310)] [Mycobacterium smegmatis JS623]
1	eno	enolase [Streptococcal enolase (CVF153)] [Streptococcus gordonii str. Challis substr. CH1]
1	kdtB	lipopolysaccharide core biosynthesis protein [LPS (VF0056)] [Helicobacter pylori 26695]
1	sigH	RNA polymerase sigma-E factor [Sigma H (CVF328)] [Mycobacterium abscessus subsp. bolletii str. GO 06]
1	purC	phosphoribosylaminoimidazole-succinocarboxamide synthase [Purine synthesis (CVF306)] [Mycobacterium gilvum PYR-GCK]
1	galE	UDP-glucose 4-epimerase [Polysaccharide capsule (CVF567)] [Bacillus cereus ATCC 10987]
1	aatC	ABC transporter ATP-binding protein AatC [ABC transporter for dispersin (CVF737)] [Escherichia coli O78:H11:K80 str. H10407]
1	zmp1	zinc metalloprotease [Zn++ metallophrotease (CVF655)] [Mycobacterium leprae TN]
1	orfM	putative deoxyribonucleotide triphosphate pyrophosphatase [LOS (CVF494)] [Haemophilus influenzae PittEE]
1	lpxC	UDP-3-O-acyl-GlcNAc deacetylase [LOS (CVF494)] [Haemophilus ducreyi 35000HP]
1	hmuU	hypothetical protein [direct heme uptake system (IA063)] [Porphyromonas gingivalis W83]
1	luxS	S-ribosylhomocysteinase [Autoinducer-2 (CVF628)] [Vibrio vulnificus CMCP6]
1	mip	macrophage infectivity potentiator [Mip (CVF349)] [Legionella pneumophila str. Lens]
1	bsc1	bifunctional; ribulose 5-phosphate reductase; CDP-ribitol pyrophosphorylase [Capsule (VF0043)] [Haemophilus influenzae str. 1007]
1	mntB	ABC transporter membrane protein [Manganese transport system (CVF761)] [Neisseria gonorrhoeae FA 1090]
1	panC	pantoate--beta-alanine ligase [Pantothenate synthesis (CVF305)] [Mycobacterium abscessus ATCC 19977]
1	CPn0134	chaperonin GroEL [polymorphic membrane protein (PmpD)/pmp21 (AI394)] [Chlamydophila pneumoniae CWL029]
1	ligA	NAD dependent DNA ligase [Fibronectin-binding protein (AI240)] [Leptospira interrogans serovar Lai str. 56601]
1	irtA	Iron import ATP-binding/permease protein IrtA (Iron-regulated transporter A) [ABC transporter (CVF316)] [Mycobacterium canettii CIPT 140070017]
1	pdxJ	pyridoxine 5'-phosphate synthase [Pse5Ac7Ac (AI150)] [Helicobacter pylori 26695]
1	cpsA	putative capsular polysaccharide biosynthesis glycosyltransferase [Capsular polysaccharide (CVF282)] [Vibrio parahaemolyticus RIMD 2210633]
1	lpxA	acyl-(acyl-carrier-protein)--UDP-N-acetylglucosamine O-acyltransferase [LOS (CVF494)] [Haemophilus somnus 2336]
1	fleQ	transcriptional regulator FleQ [Flagella (CVF521)] [Pseudomonas syringae pv. tomato str. DC3000]
1	mip	macrophage infectivity potentiator [Mip (CVF349)] [Legionella longbeachae NSW150]
1	mucD	serine protease MucD precursor [Alginate regulation (CVF523)] [Pseudomonas aeruginosa UCBPP-PA14]
1	CbuG_0446	hypothetical protein [T4SS effectors (CVF803)] [Coxiella burnetii CbuG_Q212]
1	clbB	putative hybrid polyketide-non-ribosomal peptide synthetase [colibactin (TX033)] [Escherichia coli O18:K1:H7 str. IHE3034]
1	relA	(p)ppGpp synthetase, RelA/SpoT family [(p)ppGpp synthesis and hydrolysis (CVF335)] [Mycobacterium smegmatis JS623]
1	ndk	nucleoside diphosphate kinase [Nucleoside diphosphate kinase (CVF660)] [Mycobacterium marinum M]
1	mip	macrophage infectivity potentiator [Mip (CVF349)] [Legionella pneumophila str. Paris]
1	pdgA	hypothetical protein [PdgA (CVF675)] [Listeria innocua Clip11262]
1	kasB	3-oxoacyl-(acyl carrier protein) synthase II [FAS-II (CVF300)] [Mycobacterium tuberculosis RGTB327]
1	acpXL	acyl carrier protein [LPS (CVF383)] [Brucella melitensis bv. 1 str. 16M]
1	mip	macrophage infectivity potentiator Mip [Mip (VF0153)] [Legionella pneumophila subsp. pneumophila str. Philadelphia 1]
1	pdxA	4-hydroxythreonine-4-phosphate dehydrogenase [Pse5Ac7Ac (AI150)] [Helicobacter pylori 26695]
1	pchA	isochorismate synthase [Pyochelin (CVF553)] [Pseudomonas syringae pv. phaseolicola 1448A]
1	C8J_1332	hypothetical protein [Capsule biosynthesis and transport (CVF393)] [Campylobacter jejuni subsp. jejuni 81116]
1	afrR	transcriptional activator AfrR [adhesive factor/rabbit 1 (AF/R1) pili (AI035)] [Escherichia coli str. RDEC-1]
1	lpxB	lipid-A-disaccharide synthase [LOS (CVF494)] [Haemophilus somnus 2336]
1	EC55989_3334	chaperone clpB [SCI-I T6SS (CVF734)] [Escherichia coli 55989]
1	fadE5	acyl-CoA dehydrogenase [GPL locus (CVF650)] [Mycobacterium leprae TN]
1	cps2K	UDP-glucose 6-dehydrogenase, putative [Capsule (CVF186)] [Streptococcus pneumoniae D39]
1	crc	catabolite repression control protein [type IV pili (AI097)] [Pseudomonas aeruginosa PAO1]
1	napA	starvation-inducible DNA-binding protein Dps [Neutrophil-activating protein (HP-NAP) (CVF215)] [Helicobacter hepaticus ATCC 51449]
1	kpsF	arabinose-5-phosphate isomerase [Capsule biosynthesis and transport (CVF393)] [Campylobacter jejuni RM1221]
1	feoB	ferrous iron transport protein B [Ferrous iron transport (CVF359)] [Legionella longbeachae NSW150]
1	wcbT	putative acyl-CoA transferase [Capsule I (CVF645)] [Burkholderia cenocepacia J2315]
1	ahpC	peroxiredoxin ycf42 [AhpC (CVF322)] [Mycobacterium indicus pranii MTCC 9506]
1	rpoS	sigma S (sigma 38) factor of RNA polymerase, major sigmafactor during stationary phase [RpoS (VF0112)] [Salmonella enterica subsp. enterica serovar Typhimurium str. LT2]
1	panD	aspartate 1-decarboxylase precursor [Pantothenate synthesis (CVF305)] [Mycobacterium abscessus ATCC 19977]
1	folE	GTP cyclohydrolase I [TSS-1 (SS191)] [Burkholderia mallei ATCC 23344]
1	mtrC	antibiotic resistance efflux pump component [MtrCDE (CVF759)] [Neisseria gonorrhoeae NCCP11945]
1	hlyB	hemolysin secretion protein HlyB [Alpha-hemolysin (CVF453)] [Escherichia coli UTI89]
1	hitC	ABC transporter related [Haemophilus iron transport locus (CVF501)] [Haemophilus somnus 2336]
1	tig/ropA	trigger factor [Trigger factor (CVF149)] [Streptococcus pyogenes MGAS8232]

## Sheet: Prevotella pallens
Prevotella pallens
GeneNum	MarkerGene	Function
1	kdsB	3-deoxy-manno-octulosonate cytidylyltransferase [LOS (CVF494)] [Haemophilus influenzae PittGG]
1	manA	mannose-6-phosphate isomerase [Polysaccharide capsule (CVF567)] [Bacillus thuringiensis str. Al Hakam]
1	algC	phosphomannomutase AlgC [Alginate biosynthesis (CVF522)] [Pseudomonas syringae pv. tomato str. DC3000]
2	hlyB	probable hemolysin [Hemolysin (CVF417)] [Clostridium perfringens str. 13]
1	STER_1444	dTDP-4-dehydrorhamnose reductase [Capsule (CVF186)] [Streptococcus thermophilus LMD-9]
1	uppS	undecaprenyl diphosphate synthase [Capsule (CVF618)] [Enterococcus faecium Aus0004]
2	clpC	endopeptidase Clp ATP-binding chain C [ClpC (VF0072)] [Listeria monocytogenes EGD-e]
1	ABTW07_0081	hypothetical protein [Capsule (CVF775)] [Acinetobacter baumannii TCDC-AB0715]
1	cyaB	cyclolysin secretion ATP-binding protein [Cya (VF0028)] [Bordetella pertussis Tohama I]
1	hmuS	CobN/magnesium chelatase family protein [direct heme uptake system (IA063)] [Porphyromonas gingivalis W83]
1	hmuV	hypothetical protein [direct heme uptake system (IA063)] [Porphyromonas gingivalis W83]
1	C8J_1079	hypothetical protein [LOS (CVF396)] [Campylobacter jejuni subsp. jejuni 81116]
2	adeG	RND family efflux transporter [AdeFGH efflux pump/transport autoinducer (CVF773)] [Acinetobacter baumannii AB0057]
1	EFAU085_01747	phosphatidate cytidylyltransferase [Capsule (CVF618)] [Enterococcus faecium Aus0085]
1	rmlC	dTDP-6-deoxy-D-xylo-4-hexulose-3,5-epimerase [Capsular polysaccharide (CVF282)] [Vibrio vulnificus YJ016]
1	M3Q_286	bifunctional UDP-N-acetylglucosamine pyrophosphorylase/glucosamine-1-phosphate N-acetyltransferase [Capsule (CVF775)] [Acinetobacter baumannii TYTH-1]
1	ddrA	daunorubicin-DIM-transport ATP-binding protein ABC transporter DrrA [PDIM (phthiocerol dimycocerosate) and PGL (phenolic glycolipid) biosynthesis and transport (CVF288)] [Mycobacterium ulcerans Agy99]
1	relA	(p)ppGpp synthetase I, SpoT/RelA [(p)ppGpp synthesis and hydrolysis (CVF335)] [Mycobacterium gilvum PYR-GCK]
1	nrpB	siderophore ABC transporter ATP-binding/permease [yersiniabactin-related (IA035)] [Proteus mirabilis HI4320]
1	slrA	peptidyl-prolyl cis-trans isomerase, cyclophilin-type [Streptococcal lipoprotein rotamase A (CVF129)] [Streptococcus pneumoniae CGSP14]
1	algI	alginate o-acetyltransferase AlgI [Alginate biosynthesis (CVF522)] [Pseudomonas aeruginosa UCBPP-PA14]
1	mlr6361	hypothetical protein [T3SS (SS026)] [Mesorhizobium loti MAFF303099]
1	clpP	ATP-dependent Clp protease proteolytic subunit [ClpP (VF0074)] [Listeria monocytogenes EGD-e]
1	hrpL	Sigma-70 region 2:Sigma-70 region 4 [P. syringae TTSS (CVF532)] [Pseudomonas syringae pv. syringae B728a]
1	M3Q_290	hypothetical protein [Capsule (CVF775)] [Acinetobacter baumannii TYTH-1]
1	lpxD	lpxD [LPS (CVF774)] [Acinetobacter baumannii 1656-2]
1	plr/gapA	glyceraldehyde-3-phosphate dehydrogenase [Streptococcal plasmin receptor/GAPDH (CVF123)] [Streptococcus agalactiae A909]
1	hutC	hemin ABC transporter, permease protein [direct heme uptake system (IA054)] [Bartonella quintana str. Toulouse]
2	ML1683	histone-like protein [histone-like protein (Hlp)/laminin-binding protein (LBP) (AI354)] [Mycobacterium leprae TN]
1	adeF	RND efflux transporter [AdeFGH efflux pump/transport autoinducer (CVF773)] [Acinetobacter baumannii ATCC 17978]
1	rmlB	dTDP-glucose 4,6-dehydratase [Capsular polysaccharide (CVF282)] [Vibrio fischeri ES114]
1	ricA	Rab2 interacting conserved protein A [RicA (VF0414)] [Brucella melitensis bv. 1 str. 16M]
1	wchL	ss-1,3-N-acetylglucosaminyltransferase [Capsule (CVF186)] [Streptococcus pneumoniae CGSP14]
1	bplD	UDP-N-acetylglucosamine 2-epimerase [LPS (CVF380)] [Bordetella parapertussis 12822]
1	mucD	protease Do [Alginate regulation (CVF523)] [Pseudomonas mendocina ymp]
1	flmH	3-oxoacyl-ACP reductase [Polar flagella (VF0473)] [Aeromonas hydrophila ML09-119]
2	YE105_C1500	Mannose-1-phosphate guanylytransferase, ManC protein [O-antigen (CVF043)] [Yersinia enterocolitica subsp. palearctica 105.5R(r)]
1	msbA	lipid A export ATP-binding/permease protein [LOS (CVF494)] [Haemophilus somnus 129PT]
1	flrA	FleQ protein [Polar flagella (VF0473)] [Aeromonas hydrophila ML09-119]
1	hmuR	TonB-dependent receptor HmuR [direct heme uptake system (IA063)] [Porphyromonas gingivalis W83]
1	licD	lipopolysaccharide choline phosphotransferase [LOS (CVF494)] [Haemophilus somnus 129PT]
1	ABAYE3808	UDP-galactose phosphate transferase (WeeH) [Capsule (CVF775)] [Acinetobacter baumannii AYE]
1	feoB	ferrous iron transporter B [Ferrous iron transport (CVF359)] [Legionella pneumophila str. Lens]
1	hemN	oxygen-independent coproporphyrinogen III oxidase [Heme biosynthesis (CVF506)] [Haemophilus somnus 2336]
1	recN	DNA repair protein RecN [Recombinational repair protein (CVF763)] [Neisseria meningitidis M04-240196]
1	ppsE	beta-ketoacyl synthase [PDIM (phthiocerol dimycocerosate) and PGL (phenolic glycolipid) biosynthesis and transport (CVF288)] [Mycobacterium vanbaalenii PYR-1]
2	bspA	surface antigen BspA [Fibronectin-binding protein (AI238)] [Tannerella forsythia str. ATCC43037]
1	lpxA	UDP-N-acetylglucosamine acyltransferase [LOS (CVF494)] [Haemophilus somnus 129PT]
1	cylA	ABC (ATP-binding cassette) transporter CylA [Beta-hemolysin/cytolysin (CVF171)] [Streptococcus agalactiae 2603V/R]
1	sigH	RNA polymerase sigma-E factor [Sigma H (CVF328)] [Mycobacterium abscessus subsp. bolletii str. GO 06]
1	hemN	coproporphyrinogen III oxidase [Heme biosynthesis (CVF506)] [Haemophilus influenzae Rd KW20]
1	tuf	translation elongation factor Tu [EF-Tu (CVF587)] [Mycoplasma mycoides subsp. mycoides SC str. PG1]
1	panD	aspartate 1-decarboxylase [Pantothenate synthesis (CVF305)] [Mycobacterium gilvum PYR-GCK]
1	lpxB	lipid-A-disaccharide synthase [LOS (CVF494)] [Haemophilus ducreyi 35000HP]
1	agrA	hypothetical protein [AgrA/AgrC (CVF254)] [Listeria monocytogenes EGD-e]
1	gmd	GDP-mannose 4,6-dehydratase [LPS (VF0367)] [Brucella melitensis bv. 1 str. 16M]
1	ptpA	phosphotyrosine protein phosphatase PtpA [Tyrosine phosphatase (CVF661)] [Mycobacterium marinum M]
1	hmuU	hypothetical protein [direct heme uptake system (IA063)] [Porphyromonas gingivalis W83]
1	MT3031	glycosyl transferase [PDIM (phthiocerol dimycocerosate) and PGL (phenolic glycolipid) biosynthesis and transport (CVF288)] [Mycobacterium tuberculosis CDC1551]
1	ctpV	Putative metal cation transporter P-type ATPase CtpV [Copper exporter (CVF658)] [Mycobacterium canettii CIPT 140070010]
1	fagC	putative iron ABC transport system, ATP-binding protein [ABC transporter (CVF516)] [Corynebacterium jeikeium K411]
2	bsc1	bifunctional; ribulose 5-phosphate reductase; CDP-ribitol pyrophosphorylase [Capsule (VF0043)] [Haemophilus influenzae str. 1007]
1	yhxB/manB	phosphomannomutase [LOS (CVF494)] [Haemophilus somnus 129PT]
1	CPn0134	chaperonin GroEL [polymorphic membrane protein (PmpD)/pmp21 (AI394)] [Chlamydophila pneumoniae CWL029]
1	wcbP	putative capsular polysaccharide biosynthesis dehydrogenase/reductase protein [Capsule I (CVF645)] [Burkholderia cenocepacia J2315]
1	sigA/rpoV	RNA polymerase sigma factor [Sigma A (CVF325)] [Mycobacterium tuberculosis RGTB423]
1	fcl	GDP-fucose synthetase [Capsule biosynthesis and transport (CVF393)] [Campylobacter jejuni subsp. jejuni 81-176]
1	algI	alginate O-acetylation protein AlgI [Alginate biosynthesis (CVF522)] [Pseudomonas entomophila L48]
1	mip	macrophage infectivity potentiator [Mip (CVF349)] [Legionella longbeachae NSW150]
1	STER_1059	Glycosyltransferase involved in cell wall biogenesis [Capsule (CVF186)] [Streptococcus thermophilus LMD-9]
1	CbuG_0446	hypothetical protein [T4SS effectors (CVF803)] [Coxiella burnetii CbuG_Q212]
1	panC	pantoate--beta-alanine ligase [Pantothenate synthesis (CVF305)] [Mycobacterium avium 104]
1	mip	macrophage infectivity potentiator [Mip (CVF349)] [Legionella pneumophila str. Paris]
1	SGO_2024	Extracellular polysaccharide biosynthesis [Capsule (CVF186)] [Streptococcus gordonii str. Challis substr. CH1]
1	virR	DNA-binding response regulator, LytTr family [VirR/VirS two component system (CVF421)] [Clostridium perfringens SM101]
1	kasB	3-oxoacyl-(acyl carrier protein) synthase II [FAS-II (CVF300)] [Mycobacterium tuberculosis RGTB327]
1	purC	phosphoribosylaminoimidazole-succinocarboxamide synthase [Purine synthesis (CVF306)] [Mycobacterium smegmatis str. MC2 155]
1	acpXL	acyl carrier protein [LPS (CVF383)] [Brucella melitensis bv. 1 str. 16M]
1	aatC	ABC transporter ATP-binding protein AatC [ABC transporter for dispersin (CVF737)] [Escherichia coli O104:H4 str. 2009EL-2050]
1	wcbP	short-chain dehydrogenase/reductase SDR [Capsule I (CVF645)] [Burkholderia cenocepacia HI2424]
1	cps2K	UDP-glucose 6-dehydrogenase, putative [Capsule (CVF186)] [Streptococcus pneumoniae D39]
1	crc	catabolite repression control protein [type IV pili (AI097)] [Pseudomonas aeruginosa PAO1]
2	rpoS	RNA polymerase sigma factor RpoS [Alternative sigma factor RpoS (CVF364)] [Legionella longbeachae NSW150]
1	regX3	response regulator with CheY-like receiver domain and winged-helix DNA-binding domain [RegX3 (CVF667)] [Mycobacterium smegmatis JS623]
1	pvdO	hypothetical protein [Pyoverdine (CVF551)] [Pseudomonas putida KT2440]
1	pdgA	polysaccharide deacetylase [PdgA (CVF675)] [Listeria monocytogenes Finland 1998]
1	B565_1123	CobQ/CobB/MinD/ParA family protein [Polar flagella (CVF786)] [Aeromonas veronii B565]
1	ahpC	peroxiredoxin ycf42 [AhpC (CVF322)] [Mycobacterium indicus pranii MTCC 9506]
2	wcbT	putative acyl-CoA transferase [Capsule I (CVF645)] [Burkholderia cenocepacia J2315]
1	folE	GTP cyclohydrolase I [TSS-1 (SS191)] [Burkholderia mallei ATCC 23344]
1	orfM	non-canonical purine NTP pyrophosphatase, rdgB/HAM1 family [LOS (CVF494)] [Haemophilus somnus 2336]
1	fadE5	acyl-CoA dehydrogenase FADE5 [GPL locus (CVF650)] [Mycobacterium tuberculosis CTRI-2]
1	eno	Enolase, putative [Streptococcal enolase (CVF153)] [Streptococcus sanguinis SK36]
1	hitC	ABC transporter related [Haemophilus iron transport locus (CVF501)] [Haemophilus somnus 2336]
1	basJ	acinetobactin biosynthesis protein [Acinetobactin (CVF768)] [Acinetobacter baumannii AB0057]
1	relA	GTP pyrophosphokinase [RelA (CVF365)] [Legionella pneumophila str. Paris]

[truncated: 5 more sheets: CAG00054, CAG00063 , CAG00065 , CAG00068, CAG00109 ]
