# Supplementary material for: An integrated respiratory microbial gene catalogue to better understand the microbial aetiology of Mycoplasma pneumoniae pneumonia
Source: Gigascience. 2019 Jul 31;8(8):giz093. doi: 10.1093/gigascience/giz093 (PMC6669060; doi:10.1093/gigascience/giz093)
Supplement: giz093_Supplemental_Files [file giz093_supplemental_files.zip › Supplementary Table 6.xlsx]

## Sheet: corelation
	Taxonomy	Hospitalization duration		Fever duration		CRP		PCT		Eosinophils
		corelation	p-value	corelation	p-value	corelation	p-value	corelation	p-value	corelation	p-value
CAG5	Ralstonia	-0.387111	0.0237102	0.137636	0.502542	0.107552	0.54489	-0.00342635	0.984656	-0.154517	0.382915
CAG16	Unknown	0.01274	0.942992	0.180884	0.376538	-0.0287838	0.871627	-0.018222	0.91853	-0.109692	0.536871
CAG26	Staphylococcus aureus	-0.205835	0.242856	0.0161319	0.937656	0.132622	0.454641	-0.0194679	0.91298	0.21969	0.211883
CAG34	Prevotella histicola	-0.0425177	0.811297	-0.37584	0.0584636	-0.109874	0.536192	0.211188	0.230549	-0.110763	0.532878
CAG36	Staphylococcus epidermidis	0.0113585	0.949165	0.0967916	0.638086	0.256578	0.14298	-0.248099	0.157135	0.288075	0.0985027
CAG40	Prevotella shahii	0.00353035	0.984191	-0.351813	0.0779816	-0.207676	0.238573	0.422532	0.0127946	-0.124838	0.481773
CAG43	Unknown	-0.141368	0.425165	-0.185346	0.364677	0.00294028	0.986833	0.237664	0.175909	0.00550754	0.975339
CAG52	Prevotella pallens	0.0785887	0.65864	-0.413252	0.0358713	-0.322193	0.0631235	0.0985855	0.5791	-0.0627248	0.724529
CAG54	Unknown	-0.298391	0.0865061	-0.272183	0.17857	-0.332716	0.0545225	0.219287	0.212744	-0.106785	0.547779
CAG63	Unknown	-0.190639	0.280155	-0.208342	0.307085	-0.208141	0.237502	0.219598	0.212079	-0.215712	0.220482
CAG65	Unknown	0.119265	0.5017	-0.282824	0.161522	-0.047354	0.790286	0.217106	0.217442	0.00979118	0.956172
CAG68	Unknown	0.0383734	0.829406	-0.347694	0.0817744	-0.0284743	0.872996	0.285945	0.10113	-0.126061	0.477453
CAG109	Unknown	-0.201998	0.251944	-0.117729	0.566797	-0.385486	0.0243546	0.0627645	0.724361	0.316684	0.0680336
CAG135	Mycoplasma pneumoniae	-0.000613974	0.99725	0.0940457	0.647691	0.0739712	0.677586	0.140169	0.429141	0.206992	0.24016

## Sheet: lm
	Taxonomy	HD		FP		CRP		PCT		ES
		p-value	R-squared	p-value	R-squared	p-value	R-squared	p-value	R-squared	p-value	R-squared
CAG5	Ralstonia	0.02524	0.1469	0.1798	0.07367	0.6209	0.007734	0.6561	0.006275	0.3207	0.03082
CAG16	Unknown	0.8212	0.00162	0.06292	0.1368	0.9512	0.000119	0.7188	0.004107	0.4891	0.01507
CAG26	Staphylococcus aureus	0.3247	0.03031	0.2828	0.0479	0.4038	0.02188	0.1524	0.06293	0.07791	0.09393
CAG34	Prevotella histicola	0.9515	0.0001176	0.1722	0.0762	0.1881	0.05351	0.932	0.0002313	0.7149	0.004227
CAG36	Staphylococcus epidermidis	0.659	0.006161	0.8564	0.001392	0.1546	0.06229	0.3122	0.0319	0.7255	0.003907
CAG40	Prevotella shahii	0.6536	0.00637	0.3209	0.04105	0.3135	0.03173	0.8344	0.001386	0.4148	0.02089
CAG43	Unknown	0.7477	0.00328	0.4243	0.02679	0.9094	0.0004112	0.6894	0.005057	0.7822	0.002424
CAG52	Prevotella pallens	0.181	0.05522	0.09585	0.1113	0.1077	0.07883	0.2421	0.0425	0.6865	0.005157
CAG54	Unknown	0.2655	0.03858	0.6793	0.007243	0.2267	0.04533	0.6115	0.008155	0.4399	0.01876
CAG63	Unknown	0.4794	0.01575	0.7756	0.003451	0.4585	0.0173	0.8288	0.001483	0.1813	0.05515
CAG65	Unknown	0.001942	0.2627	0.179	0.07394	0.729	0.003804	0.7161	0.004188	0.2702	0.03785
CAG68	Unknown	0.176	0.05647	0.1358	0.0903	0.3273	0.03	0.701	0.004669	0.2617	0.0392
CAG109	Unknown	0.09167	0.08633	0.08674	0.1173	0.1797	0.05553	0.6006	0.008661	0.9416	0.0001705
CAG135	Mycoplasma pneumoniae	0.321	0.03078	0.7875	0.003085	0.3135	0.03174	0.3679	0.02541	0.5304	0.01241
